# Supplementary material for: A Bayesian network for modelling the Lady tasting tea experiment
Source: PLoS One. 2024 Jul 25;19(7):e0307866. doi: 10.1371/journal.pone.0307866 (PMC11271908; doi:10.1371/journal.pone.0307866)
Supplement: S1 File — The model is saved as “The Lady Tasting Tea_extension.dne”. (DNE) [file pone.0307866.s001.dne]

// ~->[DNET-1]->~

// File created by XieJ at GriffithU using Netica 6.09 on Nov 05, 2023 at 23:47:37 UTC.

bnet testing_tea_2023_B8 {
AutoCompile = TRUE;
autoupdate = TRUE;
whenchanged = 1690168147;

visual V1 {
	defdispform = BELIEFBARS;
	nodelabeling = TITLE;
	NodeMaxNumEntries = 50;
	nodefont = font {shape= "Arial"; size= 9;};
	linkfont = font {shape= "Arial"; size= 9;};
	ShowLinkStrengths = 1;
	windowposn = (2, 35, 1408, 704);
	scrollposn = (152, 0);
	resolution = 72;
	drawingbounds = (2101, 796);
	showpagebreaks = FALSE;
	usegrid = TRUE;
	gridspace = (6, 6);
	NodeSet Node {BuiltIn = 1; Color = 0x00e1e1e1;};
	NodeSet Nature {BuiltIn = 1; Color = 0x00f8eed2;};
	NodeSet Deterministic {BuiltIn = 1; Color = 0x00d3caa6;};
	NodeSet Finding {BuiltIn = 1; Color = 0x00c8c8c8;};
	NodeSet Constant {BuiltIn = 1; Color = 0x00ffffff;};
	NodeSet ConstantValue {BuiltIn = 1; Color = 0x00ffffb4;};
	NodeSet Utility {BuiltIn = 1; Color = 0x00ffbdbd;};
	NodeSet Decision {BuiltIn = 1; Color = 0x00dee8ff;};
	NodeSet Documentation {BuiltIn = 1; Color = 0x00f0fafa;};
	NodeSet Title {BuiltIn = 1; Color = 0x00ffffff;};
	NodeSet ab {Color = 0x00fff0f0;};
	NodeSet cup {Color = 0x00ecf5ff;};
	PrinterSetting A {
		margins = (1270, 1270, 1270, 1270);
		};
	};

node A {
	discrete = TRUE;
	states = (tea, milk);
	kind = NATURE;
	parents = ();
	title = "cup 1";
	whenchanged = 1689923705;
	belief = (0.5, 0.5);
	visual V1 {
		center = (258, 384);
		height = 4;
		};
	};

node C {
	discrete = TRUE;
	levels = (0.5, 0.75, 1);
	kind = NATURE;
	parents = ();
	title = "Ability to test";
	whenchanged = 1689909826;
	belief = (0.3333333, 0.3333333, 0.3333333);
	visual V1 {
		center = (822, 78);
		height = 17;
		};
	};

node B {
	discrete = TRUE;
	states = (tea, milk);
	kind = NATURE;
	chance = CHANCE;
	parents = (A, C);
	probs = 
		// tea          milk          // A    C    
		  (0.5,         0.5,          // tea  0.5  
		   0.75,        0.25,         // tea  0.75 
		   1,           0,            // tea  1    
		   0.5,         0.5,          // milk 0.5  
		   0.25,        0.75,         // milk 0.75 
		   0,           1);           // milk 1    ;
	title = "test outcome 1";
	whenchanged = 1689923705;
	belief = (0.5, 0.5);
	visual V1 {
		center = (258, 186);
		height = 3;
		link 2 {
			path = ((751, 84), (270, 126), (263, 160));
			};
		};
	};

node A1 {
	discrete = TRUE;
	states = (tea, milk);
	kind = NATURE;
	chance = CHANCE;
	parents = (A);
	probs = 
		// tea          milk          // A    
		  (0.429,       0.571,        // tea  
		   0.571,       0.429);       // milk ;
	title = "cup 2";
	whenchanged = 1689923705;
	belief = (0.5, 0.5);
	visual V1 {
		center = (420, 384);
		height = 2;
		};
	};

node A3 {
	discrete = TRUE;
	states = (tea, milk);
	kind = NATURE;
	chance = CHANCE;
	parents = (A1, A);
	probs = 
		// tea          milk          // A1   A    
		  (0.333,       0.667,        // tea  tea  
		   0.5,         0.5,          // tea  milk 
		   0.5,         0.5,          // milk tea  
		   0.667,       0.333);       // milk milk ;
	title = "cup 3";
	whenchanged = 1689923705;
	belief = (0.5, 0.5);
	visual V1 {
		center = (582, 384);
		height = 12;
		link 2 {
			path = ((267, 411), (282, 450), (480, 450), (542, 411));
			};
		};
	};

node A2 {
	discrete = TRUE;
	states = (tea, milk);
	kind = NATURE;
	chance = CHANCE;
	parents = (A3, A, A1);
	probs = 
		// tea          milk          // A3   A    A1   
		  (0.2,         0.8,          // tea  tea  tea  
		   0.4,         0.6,          // tea  tea  milk 
		   0.4,         0.6,          // tea  milk tea  
		   0.6,         0.4,          // tea  milk milk 
		   0.4,         0.6,          // milk tea  tea  
		   0.6,         0.4,          // milk tea  milk 
		   0.6,         0.4,          // milk milk tea  
		   0.8,         0.2);         // milk milk milk ;
	title = "cup 4";
	whenchanged = 1689923705;
	belief = (0.5, 0.5);
	visual V1 {
		center = (750, 384);
		height = 10;
		link 2 {
			path = ((267, 411), (282, 450), (654, 450), (713, 411));
			};
		link 3 {
			path = ((424, 411), (432, 462), (672, 462), (724, 411));
			};
		};
	};

node A5 {
	discrete = TRUE;
	states = (tea, milk);
	kind = NATURE;
	chance = CHANCE;
	parents = (A, A1, A3, A2);
	probs = 
		// tea          milk          // A    A1   A3   A2   
		  (0,           1,            // tea  tea  tea  tea  
		   0.25,        0.75,         // tea  tea  tea  milk 
		   0.25,        0.75,         // tea  tea  milk tea  
		   0.5,         0.5,          // tea  tea  milk milk 
		   0.25,        0.75,         // tea  milk tea  tea  
		   0.5,         0.5,          // tea  milk tea  milk 
		   0.5,         0.5,          // tea  milk milk tea  
		   0.75,        0.25,         // tea  milk milk milk 
		   0.25,        0.75,         // milk tea  tea  tea  
		   0.5,         0.5,          // milk tea  tea  milk 
		   0.5,         0.5,          // milk tea  milk tea  
		   0.75,        0.25,         // milk tea  milk milk 
		   0.5,         0.5,          // milk milk tea  tea  
		   0.75,        0.25,         // milk milk tea  milk 
		   0.75,        0.25,         // milk milk milk tea  
		   1,           0);           // milk milk milk milk ;
	title = "cup 5";
	whenchanged = 1689923705;
	belief = (0.5, 0.5);
	visual V1 {
		center = (918, 384);
		height = 8;
		link 1 {
			path = ((267, 411), (282, 450), (852, 450), (892, 411));
			};
		link 2 {
			path = ((424, 411), (432, 462), (870, 462), (902, 411));
			};
		link 3 {
			path = ((587, 411), (600, 474), (882, 474), (908, 411));
			};
		};
	};

node A4 {
	discrete = TRUE;
	states = (tea, milk);
	kind = NATURE;
	chance = CHANCE;
	parents = (A5, A, A1, A3, A2);
	probs = 
		// tea          milk          // A5   A    A1   A3   A2   
		  (0,           1,            // tea  tea  tea  tea  tea  
		   0,           1,            // tea  tea  tea  tea  milk 
		   0,           1,            // tea  tea  tea  milk tea  
		   0.333,       0.667,        // tea  tea  tea  milk milk 
		   0,           1,            // tea  tea  milk tea  tea  
		   0.333,       0.667,        // tea  tea  milk tea  milk 
		   0.333,       0.667,        // tea  tea  milk milk tea  
		   0.667,       0.333,        // tea  tea  milk milk milk 
		   0,           1,            // tea  milk tea  tea  tea  
		   0.333,       0.667,        // tea  milk tea  tea  milk 
		   0.333,       0.667,        // tea  milk tea  milk tea  
		   0.667,       0.333,        // tea  milk tea  milk milk 
		   0.333,       0.667,        // tea  milk milk tea  tea  
		   0.667,       0.333,        // tea  milk milk tea  milk 
		   0.667,       0.333,        // tea  milk milk milk tea  
		   1,           0,            // tea  milk milk milk milk 
		   0,           1,            // milk tea  tea  tea  tea  
		   0.333,       0.667,        // milk tea  tea  tea  milk 
		   0.333,       0.667,        // milk tea  tea  milk tea  
		   0.667,       0.333,        // milk tea  tea  milk milk 
		   0.333,       0.667,        // milk tea  milk tea  tea  
		   0.667,       0.333,        // milk tea  milk tea  milk 
		   0.667,       0.333,        // milk tea  milk milk tea  
		   1,           0,            // milk tea  milk milk milk 
		   0.333,       0.667,        // milk milk tea  tea  tea  
		   0.667,       0.333,        // milk milk tea  tea  milk 
		   0.667,       0.333,        // milk milk tea  milk tea  
		   1,           0,            // milk milk tea  milk milk 
		   0.667,       0.333,        // milk milk milk tea  tea  
		   1,           0,            // milk milk milk tea  milk 
		   1,           0,            // milk milk milk milk tea  
		   1,           0);           // milk milk milk milk milk ;
	title = "cup 6";
	whenchanged = 1689923705;
	belief = (0.5, 0.5);
	visual V1 {
		center = (1086, 384);
		height = 6;
		link 2 {
			path = ((267, 411), (282, 450), (1032, 450), (1065, 411));
			};
		link 3 {
			path = ((424, 411), (432, 462), (1056, 462), (1076, 411));
			};
		link 4 {
			path = ((587, 411), (600, 474), (1056, 474), (1078, 411));
			};
		link 5 {
			path = ((757, 411), (780, 486), (972, 486), (1057, 411));
			};
		};
	};

node A7 {
	discrete = TRUE;
	states = (tea, milk);
	kind = NATURE;
	chance = CHANCE;
	parents = (A, A1, A3, A2, A5, A4);
	probs = 
		// tea          milk          // A    A1   A3   A2   A5   A4   
		  (0,           1,            // tea  tea  tea  tea  tea  tea  
		   0,           1,            // tea  tea  tea  tea  tea  milk 
		   0,           1,            // tea  tea  tea  tea  milk tea  
		   0,           1,            // tea  tea  tea  tea  milk milk 
		   0,           1,            // tea  tea  tea  milk tea  tea  
		   0,           1,            // tea  tea  tea  milk tea  milk 
		   0,           1,            // tea  tea  tea  milk milk tea  
		   0.5,         0.5,          // tea  tea  tea  milk milk milk 
		   0,           1,            // tea  tea  milk tea  tea  tea  
		   0,           1,            // tea  tea  milk tea  tea  milk 
		   0,           1,            // tea  tea  milk tea  milk tea  
		   0.5,         0.5,          // tea  tea  milk tea  milk milk 
		   0,           1,            // tea  tea  milk milk tea  tea  
		   0.5,         0.5,          // tea  tea  milk milk tea  milk 
		   0.5,         0.5,          // tea  tea  milk milk milk tea  
		   1,           0,            // tea  tea  milk milk milk milk 
		   0,           1,            // tea  milk tea  tea  tea  tea  
		   0,           1,            // tea  milk tea  tea  tea  milk 
		   0,           1,            // tea  milk tea  tea  milk tea  
		   0.5,         0.5,          // tea  milk tea  tea  milk milk 
		   0,           1,            // tea  milk tea  milk tea  tea  
		   0.5,         0.5,          // tea  milk tea  milk tea  milk 
		   0.5,         0.5,          // tea  milk tea  milk milk tea  
		   1,           0,            // tea  milk tea  milk milk milk 
		   0,           1,            // tea  milk milk tea  tea  tea  
		   0.5,         0.5,          // tea  milk milk tea  tea  milk 
		   0.5,         0.5,          // tea  milk milk tea  milk tea  
		   1,           0,            // tea  milk milk tea  milk milk 
		   0.5,         0.5,          // tea  milk milk milk tea  tea  
		   1,           0,            // tea  milk milk milk tea  milk 
		   1,           0,            // tea  milk milk milk milk tea  
		   1,           0,            // tea  milk milk milk milk milk 
		   0,           1,            // milk tea  tea  tea  tea  tea  
		   0,           1,            // milk tea  tea  tea  tea  milk 
		   0,           1,            // milk tea  tea  tea  milk tea  
		   0.5,         0.5,          // milk tea  tea  tea  milk milk 
		   0,           1,            // milk tea  tea  milk tea  tea  
		   0.5,         0.5,          // milk tea  tea  milk tea  milk 
		   0.5,         0.5,          // milk tea  tea  milk milk tea  
		   1,           0,            // milk tea  tea  milk milk milk 
		   0,           1,            // milk tea  milk tea  tea  tea  
		   0.5,         0.5,          // milk tea  milk tea  tea  milk 
		   0.5,         0.5,          // milk tea  milk tea  milk tea  
		   1,           0,            // milk tea  milk tea  milk milk 
		   0.5,         0.5,          // milk tea  milk milk tea  tea  
		   1,           0,            // milk tea  milk milk tea  milk 
		   1,           0,            // milk tea  milk milk milk tea  
		   1,           0,            // milk tea  milk milk milk milk 
		   0,           1,            // milk milk tea  tea  tea  tea  
		   0.5,         0.5,          // milk milk tea  tea  tea  milk 
		   0.5,         0.5,          // milk milk tea  tea  milk tea  
		   1,           0,            // milk milk tea  tea  milk milk 
		   0.5,         0.5,          // milk milk tea  milk tea  tea  
		   1,           0,            // milk milk tea  milk tea  milk 
		   1,           0,            // milk milk tea  milk milk tea  
		   1,           0,            // milk milk tea  milk milk milk 
		   0.5,         0.5,          // milk milk milk tea  tea  tea  
		   1,           0,            // milk milk milk tea  tea  milk 
		   1,           0,            // milk milk milk tea  milk tea  
		   1,           0,            // milk milk milk tea  milk milk 
		   1,           0,            // milk milk milk milk tea  tea  
		   1,           0,            // milk milk milk milk tea  milk 
		   1,           0,            // milk milk milk milk milk tea  
		   1,           0);           // milk milk milk milk milk milk ;
	title = "cup 7";
	whenchanged = 1689923705;
	belief = (0.5, 0.5);
	visual V1 {
		center = (1254, 384);
		height = 13;
		link 1 {
			path = ((267, 411), (282, 450), (1230, 450), (1245, 411));
			};
		link 2 {
			path = ((424, 411), (432, 462), (1242, 462), (1250, 411));
			};
		link 3 {
			path = ((587, 411), (600, 474), (1248, 474), (1253, 411));
			};
		link 4 {
			path = ((757, 411), (780, 486), (1164, 486), (1232, 411));
			};
		link 5 {
			path = ((925, 411), (936, 444), (1188, 444), (1226, 411));
			};
		};
	};

node A6 {
	discrete = TRUE;
	states = (tea, milk);
	kind = NATURE;
	chance = DETERMIN;
	parents = (A7, A, A1, A3, A2, A5, A4);
	functable = 
		                    // A7   A    A1   A3   A2   A5   A4   
		  (milk,            // tea  tea  tea  tea  tea  tea  tea  
		   milk,            // tea  tea  tea  tea  tea  tea  milk 
		   milk,            // tea  tea  tea  tea  tea  milk tea  
		   milk,            // tea  tea  tea  tea  tea  milk milk 
		   milk,            // tea  tea  tea  tea  milk tea  tea  
		   milk,            // tea  tea  tea  tea  milk tea  milk 
		   milk,            // tea  tea  tea  tea  milk milk tea  
		   milk,            // tea  tea  tea  tea  milk milk milk 
		   milk,            // tea  tea  tea  milk tea  tea  tea  
		   milk,            // tea  tea  tea  milk tea  tea  milk 
		   milk,            // tea  tea  tea  milk tea  milk tea  
		   milk,            // tea  tea  tea  milk tea  milk milk 
		   milk,            // tea  tea  tea  milk milk tea  tea  
		   milk,            // tea  tea  tea  milk milk tea  milk 
		   milk,            // tea  tea  tea  milk milk milk tea  
		   tea,             // tea  tea  tea  milk milk milk milk 
		   milk,            // tea  tea  milk tea  tea  tea  tea  
		   milk,            // tea  tea  milk tea  tea  tea  milk 
		   milk,            // tea  tea  milk tea  tea  milk tea  
		   milk,            // tea  tea  milk tea  tea  milk milk 
		   milk,            // tea  tea  milk tea  milk tea  tea  
		   milk,            // tea  tea  milk tea  milk tea  milk 
		   milk,            // tea  tea  milk tea  milk milk tea  
		   tea,             // tea  tea  milk tea  milk milk milk 
		   milk,            // tea  tea  milk milk tea  tea  tea  
		   milk,            // tea  tea  milk milk tea  tea  milk 
		   milk,            // tea  tea  milk milk tea  milk tea  
		   tea,             // tea  tea  milk milk tea  milk milk 
		   milk,            // tea  tea  milk milk milk tea  tea  
		   tea,             // tea  tea  milk milk milk tea  milk 
		   tea,             // tea  tea  milk milk milk milk tea  
		   tea,             // tea  tea  milk milk milk milk milk 
		   milk,            // tea  milk tea  tea  tea  tea  tea  
		   milk,            // tea  milk tea  tea  tea  tea  milk 
		   milk,            // tea  milk tea  tea  tea  milk tea  
		   milk,            // tea  milk tea  tea  tea  milk milk 
		   milk,            // tea  milk tea  tea  milk tea  tea  
		   milk,            // tea  milk tea  tea  milk tea  milk 
		   milk,            // tea  milk tea  tea  milk milk tea  
		   tea,             // tea  milk tea  tea  milk milk milk 
		   milk,            // tea  milk tea  milk tea  tea  tea  
		   milk,            // tea  milk tea  milk tea  tea  milk 
		   milk,            // tea  milk tea  milk tea  milk tea  
		   tea,             // tea  milk tea  milk tea  milk milk 
		   milk,            // tea  milk tea  milk milk tea  tea  
		   tea,             // tea  milk tea  milk milk tea  milk 
		   tea,             // tea  milk tea  milk milk milk tea  
		   tea,             // tea  milk tea  milk milk milk milk 
		   milk,            // tea  milk milk tea  tea  tea  tea  
		   milk,            // tea  milk milk tea  tea  tea  milk 
		   milk,            // tea  milk milk tea  tea  milk tea  
		   tea,             // tea  milk milk tea  tea  milk milk 
		   milk,            // tea  milk milk tea  milk tea  tea  
		   tea,             // tea  milk milk tea  milk tea  milk 
		   tea,             // tea  milk milk tea  milk milk tea  
		   tea,             // tea  milk milk tea  milk milk milk 
		   milk,            // tea  milk milk milk tea  tea  tea  
		   tea,             // tea  milk milk milk tea  tea  milk 
		   tea,             // tea  milk milk milk tea  milk tea  
		   tea,             // tea  milk milk milk tea  milk milk 
		   tea,             // tea  milk milk milk milk tea  tea  
		   tea,             // tea  milk milk milk milk tea  milk 
		   tea,             // tea  milk milk milk milk milk tea  
		   tea,             // tea  milk milk milk milk milk milk 
		   milk,            // milk tea  tea  tea  tea  tea  tea  
		   milk,            // milk tea  tea  tea  tea  tea  milk 
		   milk,            // milk tea  tea  tea  tea  milk tea  
		   milk,            // milk tea  tea  tea  tea  milk milk 
		   milk,            // milk tea  tea  tea  milk tea  tea  
		   milk,            // milk tea  tea  tea  milk tea  milk 
		   milk,            // milk tea  tea  tea  milk milk tea  
		   tea,             // milk tea  tea  tea  milk milk milk 
		   milk,            // milk tea  tea  milk tea  tea  tea  
		   milk,            // milk tea  tea  milk tea  tea  milk 
		   milk,            // milk tea  tea  milk tea  milk tea  
		   tea,             // milk tea  tea  milk tea  milk milk 
		   milk,            // milk tea  tea  milk milk tea  tea  
		   tea,             // milk tea  tea  milk milk tea  milk 
		   tea,             // milk tea  tea  milk milk milk tea  
		   tea,             // milk tea  tea  milk milk milk milk 
		   milk,            // milk tea  milk tea  tea  tea  tea  
		   milk,            // milk tea  milk tea  tea  tea  milk 
		   milk,            // milk tea  milk tea  tea  milk tea  
		   tea,             // milk tea  milk tea  tea  milk milk 
		   milk,            // milk tea  milk tea  milk tea  tea  
		   tea,             // milk tea  milk tea  milk tea  milk 
		   tea,             // milk tea  milk tea  milk milk tea  
		   tea,             // milk tea  milk tea  milk milk milk 
		   milk,            // milk tea  milk milk tea  tea  tea  
		   tea,             // milk tea  milk milk tea  tea  milk 
		   tea,             // milk tea  milk milk tea  milk tea  
		   tea,             // milk tea  milk milk tea  milk milk 
		   tea,             // milk tea  milk milk milk tea  tea  
		   tea,             // milk tea  milk milk milk tea  milk 
		   tea,             // milk tea  milk milk milk milk tea  
		   tea,             // milk tea  milk milk milk milk milk 
		   milk,            // milk milk tea  tea  tea  tea  tea  
		   milk,            // milk milk tea  tea  tea  tea  milk 
		   milk,            // milk milk tea  tea  tea  milk tea  
		   tea,             // milk milk tea  tea  tea  milk milk 
		   milk,            // milk milk tea  tea  milk tea  tea  
		   tea,             // milk milk tea  tea  milk tea  milk 
		   tea,             // milk milk tea  tea  milk milk tea  
		   tea,             // milk milk tea  tea  milk milk milk 
		   milk,            // milk milk tea  milk tea  tea  tea  
		   tea,             // milk milk tea  milk tea  tea  milk 
		   tea,             // milk milk tea  milk tea  milk tea  
		   tea,             // milk milk tea  milk tea  milk milk 
		   tea,             // milk milk tea  milk milk tea  tea  
		   tea,             // milk milk tea  milk milk tea  milk 
		   tea,             // milk milk tea  milk milk milk tea  
		   tea,             // milk milk tea  milk milk milk milk 
		   milk,            // milk milk milk tea  tea  tea  tea  
		   tea,             // milk milk milk tea  tea  tea  milk 
		   tea,             // milk milk milk tea  tea  milk tea  
		   tea,             // milk milk milk tea  tea  milk milk 
		   tea,             // milk milk milk tea  milk tea  tea  
		   tea,             // milk milk milk tea  milk tea  milk 
		   tea,             // milk milk milk tea  milk milk tea  
		   tea,             // milk milk milk tea  milk milk milk 
		   tea,             // milk milk milk milk tea  tea  tea  
		   tea,             // milk milk milk milk tea  tea  milk 
		   tea,             // milk milk milk milk tea  milk tea  
		   tea,             // milk milk milk milk tea  milk milk 
		   tea,             // milk milk milk milk milk tea  tea  
		   tea,             // milk milk milk milk milk tea  milk 
		   tea,             // milk milk milk milk milk milk tea  
		   tea);            // milk milk milk milk milk milk milk ;
	title = "cup 8";
	whenchanged = 1689923705;
	belief = (0.5, 0.5);
	visual V1 {
		center = (1422, 384);
		height = 16;
		link 2 {
			path = ((267, 411), (282, 450), (1416, 450), (1420, 411));
			};
		link 3 {
			path = ((424, 411), (432, 462), (1392, 462), (1412, 411));
			};
		link 4 {
			path = ((587, 411), (600, 474), (1398, 474), (1416, 411));
			};
		link 5 {
			path = ((757, 411), (780, 486), (1362, 486), (1407, 411));
			};
		link 6 {
			path = ((925, 411), (936, 444), (1374, 444), (1402, 411));
			};
		link 7 {
			path = ((1109, 411), (1134, 438), (1368, 438), (1396, 411));
			};
		};
	};

node B1 {
	discrete = TRUE;
	states = (tea, milk);
	kind = NATURE;
	chance = CHANCE;
	parents = (A1, B, C);
	probs = 
		// tea          milk          // A1   B    C    
		  (0.429,       0.571,        // tea  tea  0.5  
		   0.75,        0.25,         // tea  tea  0.75 
		   1,           0,            // tea  tea  1    
		   0.571,       0.429,        // tea  milk 0.5  
		   0.75,        0.25,         // tea  milk 0.75 
		   1,           0,            // tea  milk 1    
		   0.429,       0.571,        // milk tea  0.5  
		   0.25,        0.75,         // milk tea  0.75 
		   0,           1,            // milk tea  1    
		   0.571,       0.429,        // milk milk 0.5  
		   0.25,        0.75,         // milk milk 0.75 
		   0,           1);           // milk milk 1    ;
	title = "test outcome 2";
	whenchanged = 1689923705;
	belief = (0.5, 0.5);
	visual V1 {
		center = (420, 186);
		height = 1;
		link 3 {
			path = ((751, 87), (444, 126), (430, 160));
			};
		};
	};

node B2 {
	discrete = TRUE;
	states = (tea, milk);
	kind = NATURE;
	chance = CHANCE;
	parents = (A3, C, B1, B);
	probs = 
		// tea          milk          // A3   C    B1   B    
		  (0.333,       0.667,        // tea  0.5  tea  tea  
		   0.5,         0.5,          // tea  0.5  tea  milk 
		   0.5,         0.5,          // tea  0.5  milk tea  
		   0.667,       0.333,        // tea  0.5  milk milk 
		   0.75,        0.25,         // tea  0.75 tea  tea  
		   0.75,        0.25,         // tea  0.75 tea  milk 
		   0.75,        0.25,         // tea  0.75 milk tea  
		   0.75,        0.25,         // tea  0.75 milk milk 
		   1,           0,            // tea  1    tea  tea  
		   1,           0,            // tea  1    tea  milk 
		   1,           0,            // tea  1    milk tea  
		   1,           0,            // tea  1    milk milk 
		   0.333,       0.667,        // milk 0.5  tea  tea  
		   0.5,         0.5,          // milk 0.5  tea  milk 
		   0.5,         0.5,          // milk 0.5  milk tea  
		   0.667,       0.333,        // milk 0.5  milk milk 
		   0.25,        0.75,         // milk 0.75 tea  tea  
		   0.25,        0.75,         // milk 0.75 tea  milk 
		   0.25,        0.75,         // milk 0.75 milk tea  
		   0.25,        0.75,         // milk 0.75 milk milk 
		   0,           1,            // milk 1    tea  tea  
		   0,           1,            // milk 1    tea  milk 
		   0,           1,            // milk 1    milk tea  
		   0,           1);           // milk 1    milk milk ;
	title = "test outcome 3";
	whenchanged = 1689923705;
	belief = (0.5, 0.5);
	visual V1 {
		center = (582, 186);
		height = 11;
		link 4 {
			path = ((267, 213), (282, 252), (456, 252), (533, 213));
			};
		};
	};

node B3 {
	discrete = TRUE;
	states = (tea, milk);
	kind = NATURE;
	chance = CHANCE;
	parents = (A2, B2, C, B, B1);
	probs = 
		// tea          milk          // A2   B2   C    B    B1   
		  (0.2,         0.8,          // tea  tea  0.5  tea  tea  
		   0.4,         0.6,          // tea  tea  0.5  tea  milk 
		   0.4,         0.6,          // tea  tea  0.5  milk tea  
		   0.6,         0.4,          // tea  tea  0.5  milk milk 
		   0.75,        0.25,         // tea  tea  0.75 tea  tea  
		   0.75,        0.25,         // tea  tea  0.75 tea  milk 
		   0.75,        0.25,         // tea  tea  0.75 milk tea  
		   0.75,        0.25,         // tea  tea  0.75 milk milk 
		   1,           0,            // tea  tea  1    tea  tea  
		   1,           0,            // tea  tea  1    tea  milk 
		   1,           0,            // tea  tea  1    milk tea  
		   1,           0,            // tea  tea  1    milk milk 
		   0.4,         0.6,          // tea  milk 0.5  tea  tea  
		   0.6,         0.4,          // tea  milk 0.5  tea  milk 
		   0.6,         0.4,          // tea  milk 0.5  milk tea  
		   0.8,         0.2,          // tea  milk 0.5  milk milk 
		   0.75,        0.25,         // tea  milk 0.75 tea  tea  
		   0.75,        0.25,         // tea  milk 0.75 tea  milk 
		   0.75,        0.25,         // tea  milk 0.75 milk tea  
		   0.75,        0.25,         // tea  milk 0.75 milk milk 
		   1,           0,            // tea  milk 1    tea  tea  
		   1,           0,            // tea  milk 1    tea  milk 
		   1,           0,            // tea  milk 1    milk tea  
		   1,           0,            // tea  milk 1    milk milk 
		   0.2,         0.8,          // milk tea  0.5  tea  tea  
		   0.4,         0.6,          // milk tea  0.5  tea  milk 
		   0.4,         0.6,          // milk tea  0.5  milk tea  
		   0.6,         0.4,          // milk tea  0.5  milk milk 
		   0.25,        0.75,         // milk tea  0.75 tea  tea  
		   0.25,        0.75,         // milk tea  0.75 tea  milk 
		   0.25,        0.75,         // milk tea  0.75 milk tea  
		   0.25,        0.75,         // milk tea  0.75 milk milk 
		   0,           1,            // milk tea  1    tea  tea  
		   0,           1,            // milk tea  1    tea  milk 
		   0,           1,            // milk tea  1    milk tea  
		   0,           1,            // milk tea  1    milk milk 
		   0.4,         0.6,          // milk milk 0.5  tea  tea  
		   0.6,         0.4,          // milk milk 0.5  tea  milk 
		   0.6,         0.4,          // milk milk 0.5  milk tea  
		   0.8,         0.2,          // milk milk 0.5  milk milk 
		   0.25,        0.75,         // milk milk 0.75 tea  tea  
		   0.25,        0.75,         // milk milk 0.75 tea  milk 
		   0.25,        0.75,         // milk milk 0.75 milk tea  
		   0.25,        0.75,         // milk milk 0.75 milk milk 
		   0,           1,            // milk milk 1    tea  tea  
		   0,           1,            // milk milk 1    tea  milk 
		   0,           1,            // milk milk 1    milk tea  
		   0,           1);           // milk milk 1    milk milk ;
	title = "test outcome 4";
	whenchanged = 1689923705;
	belief = (0.5, 0.5);
	visual V1 {
		center = (750, 186);
		height = 9;
		link 4 {
			path = ((267, 213), (282, 252), (618, 252), (698, 213));
			};
		link 5 {
			path = ((424, 213), (432, 264), (660, 264), (720, 213));
			};
		};
	};

node B4 {
	discrete = TRUE;
	states = (tea, milk);
	kind = NATURE;
	chance = CHANCE;
	parents = (A5, C, B, B1, B2, B3);
	probs = 
		// tea          milk          // A5   C    B    B1   B2   B3   
		  (0,           1,            // tea  0.5  tea  tea  tea  tea  
		   0.25,        0.75,         // tea  0.5  tea  tea  tea  milk 
		   0.25,        0.75,         // tea  0.5  tea  tea  milk tea  
		   0.5,         0.5,          // tea  0.5  tea  tea  milk milk 
		   0.25,        0.75,         // tea  0.5  tea  milk tea  tea  
		   0.5,         0.5,          // tea  0.5  tea  milk tea  milk 
		   0.5,         0.5,          // tea  0.5  tea  milk milk tea  
		   0.75,        0.25,         // tea  0.5  tea  milk milk milk 
		   0.25,        0.75,         // tea  0.5  milk tea  tea  tea  
		   0.5,         0.5,          // tea  0.5  milk tea  tea  milk 
		   0.5,         0.5,          // tea  0.5  milk tea  milk tea  
		   0.75,        0.25,         // tea  0.5  milk tea  milk milk 
		   0.5,         0.5,          // tea  0.5  milk milk tea  tea  
		   0.75,        0.25,         // tea  0.5  milk milk tea  milk 
		   0.75,        0.25,         // tea  0.5  milk milk milk tea  
		   1,           0,            // tea  0.5  milk milk milk milk 
		   0,           1,            // tea  0.75 tea  tea  tea  tea  
		   0.75,        0.25,         // tea  0.75 tea  tea  tea  milk 
		   0.75,        0.25,         // tea  0.75 tea  tea  milk tea  
		   0.75,        0.25,         // tea  0.75 tea  tea  milk milk 
		   0.75,        0.25,         // tea  0.75 tea  milk tea  tea  
		   0.75,        0.25,         // tea  0.75 tea  milk tea  milk 
		   0.75,        0.25,         // tea  0.75 tea  milk milk tea  
		   0.75,        0.25,         // tea  0.75 tea  milk milk milk 
		   0.75,        0.25,         // tea  0.75 milk tea  tea  tea  
		   0.75,        0.25,         // tea  0.75 milk tea  tea  milk 
		   0.75,        0.25,         // tea  0.75 milk tea  milk tea  
		   0.75,        0.25,         // tea  0.75 milk tea  milk milk 
		   0.75,        0.25,         // tea  0.75 milk milk tea  tea  
		   0.75,        0.25,         // tea  0.75 milk milk tea  milk 
		   0.75,        0.25,         // tea  0.75 milk milk milk tea  
		   1,           0,            // tea  0.75 milk milk milk milk 
		   1,           0,            // tea  1    tea  tea  tea  tea  
		   1,           0,            // tea  1    tea  tea  tea  milk 
		   1,           0,            // tea  1    tea  tea  milk tea  
		   1,           0,            // tea  1    tea  tea  milk milk 
		   1,           0,            // tea  1    tea  milk tea  tea  
		   1,           0,            // tea  1    tea  milk tea  milk 
		   1,           0,            // tea  1    tea  milk milk tea  
		   1,           0,            // tea  1    tea  milk milk milk 
		   1,           0,            // tea  1    milk tea  tea  tea  
		   1,           0,            // tea  1    milk tea  tea  milk 
		   1,           0,            // tea  1    milk tea  milk tea  
		   1,           0,            // tea  1    milk tea  milk milk 
		   1,           0,            // tea  1    milk milk tea  tea  
		   1,           0,            // tea  1    milk milk tea  milk 
		   1,           0,            // tea  1    milk milk milk tea  
		   1,           0,            // tea  1    milk milk milk milk 
		   0,           1,            // milk 0.5  tea  tea  tea  tea  
		   0.25,        0.75,         // milk 0.5  tea  tea  tea  milk 
		   0.25,        0.75,         // milk 0.5  tea  tea  milk tea  
		   0.5,         0.5,          // milk 0.5  tea  tea  milk milk 
		   0.25,        0.75,         // milk 0.5  tea  milk tea  tea  
		   0.5,         0.5,          // milk 0.5  tea  milk tea  milk 
		   0.5,         0.5,          // milk 0.5  tea  milk milk tea  
		   0.75,        0.25,         // milk 0.5  tea  milk milk milk 
		   0.25,        0.75,         // milk 0.5  milk tea  tea  tea  
		   0.5,         0.5,          // milk 0.5  milk tea  tea  milk 
		   0.5,         0.5,          // milk 0.5  milk tea  milk tea  
		   0.75,        0.25,         // milk 0.5  milk tea  milk milk 
		   0.5,         0.5,          // milk 0.5  milk milk tea  tea  
		   0.75,        0.25,         // milk 0.5  milk milk tea  milk 
		   0.75,        0.25,         // milk 0.5  milk milk milk tea  
		   1,           0,            // milk 0.5  milk milk milk milk 
		   0,           1,            // milk 0.75 tea  tea  tea  tea  
		   0.25,        0.75,         // milk 0.75 tea  tea  tea  milk 
		   0.25,        0.75,         // milk 0.75 tea  tea  milk tea  
		   0.25,        0.75,         // milk 0.75 tea  tea  milk milk 
		   0.25,        0.75,         // milk 0.75 tea  milk tea  tea  
		   0.25,        0.75,         // milk 0.75 tea  milk tea  milk 
		   0.25,        0.75,         // milk 0.75 tea  milk milk tea  
		   0.25,        0.75,         // milk 0.75 tea  milk milk milk 
		   0.25,        0.75,         // milk 0.75 milk tea  tea  tea  
		   0.25,        0.75,         // milk 0.75 milk tea  tea  milk 
		   0.25,        0.75,         // milk 0.75 milk tea  milk tea  
		   0.25,        0.75,         // milk 0.75 milk tea  milk milk 
		   0.25,        0.75,         // milk 0.75 milk milk tea  tea  
		   0.25,        0.75,         // milk 0.75 milk milk tea  milk 
		   0.25,        0.75,         // milk 0.75 milk milk milk tea  
		   1,           0,            // milk 0.75 milk milk milk milk 
		   0,           1,            // milk 1    tea  tea  tea  tea  
		   0,           1,            // milk 1    tea  tea  tea  milk 
		   0,           1,            // milk 1    tea  tea  milk tea  
		   0,           1,            // milk 1    tea  tea  milk milk 
		   0,           1,            // milk 1    tea  milk tea  tea  
		   0,           1,            // milk 1    tea  milk tea  milk 
		   0,           1,            // milk 1    tea  milk milk tea  
		   0,           1,            // milk 1    tea  milk milk milk 
		   0,           1,            // milk 1    milk tea  tea  tea  
		   0,           1,            // milk 1    milk tea  tea  milk 
		   0,           1,            // milk 1    milk tea  milk tea  
		   0,           1,            // milk 1    milk tea  milk milk 
		   0,           1,            // milk 1    milk milk tea  tea  
		   0,           1,            // milk 1    milk milk tea  milk 
		   0,           1,            // milk 1    milk milk milk tea  
		   0,           1);           // milk 1    milk milk milk milk ;
	title = "test outcome 5";
	whenchanged = 1689923705;
	belief = (0.5, 0.5);
	visual V1 {
		center = (918, 186);
		height = 7;
		link 3 {
			path = ((267, 213), (282, 252), (822, 252), (881, 213));
			};
		link 4 {
			path = ((424, 213), (432, 264), (858, 264), (898, 213));
			};
		link 5 {
			path = ((587, 213), (600, 276), (876, 276), (906, 213));
			};
		};
	};

node B5 {
	discrete = TRUE;
	states = (tea, milk);
	kind = NATURE;
	chance = CHANCE;
	parents = (A4, B4, C, B, B1, B2, B3);
	probs = 
		// tea          milk          // A4   B4   C    B    B1   B2   B3   
		  (0,           1,            // tea  tea  0.5  tea  tea  tea  tea  
		   0,           1,            // tea  tea  0.5  tea  tea  tea  milk 
		   0,           1,            // tea  tea  0.5  tea  tea  milk tea  
		   0.333,       0.667,        // tea  tea  0.5  tea  tea  milk milk 
		   0,           1,            // tea  tea  0.5  tea  milk tea  tea  
		   0.333,       0.667,        // tea  tea  0.5  tea  milk tea  milk 
		   0.333,       0.667,        // tea  tea  0.5  tea  milk milk tea  
		   0.667,       0.333,        // tea  tea  0.5  tea  milk milk milk 
		   0,           1,            // tea  tea  0.5  milk tea  tea  tea  
		   0.333,       0.667,        // tea  tea  0.5  milk tea  tea  milk 
		   0.333,       0.667,        // tea  tea  0.5  milk tea  milk tea  
		   0.667,       0.333,        // tea  tea  0.5  milk tea  milk milk 
		   0.333,       0.667,        // tea  tea  0.5  milk milk tea  tea  
		   0.667,       0.333,        // tea  tea  0.5  milk milk tea  milk 
		   0.667,       0.333,        // tea  tea  0.5  milk milk milk tea  
		   1,           0,            // tea  tea  0.5  milk milk milk milk 
		   0,           1,            // tea  tea  0.75 tea  tea  tea  tea  
		   0,           1,            // tea  tea  0.75 tea  tea  tea  milk 
		   0,           1,            // tea  tea  0.75 tea  tea  milk tea  
		   0.75,        0.25,         // tea  tea  0.75 tea  tea  milk milk 
		   0,           1,            // tea  tea  0.75 tea  milk tea  tea  
		   0.75,        0.25,         // tea  tea  0.75 tea  milk tea  milk 
		   0.75,        0.25,         // tea  tea  0.75 tea  milk milk tea  
		   0.75,        0.25,         // tea  tea  0.75 tea  milk milk milk 
		   0,           1,            // tea  tea  0.75 milk tea  tea  tea  
		   0.75,        0.25,         // tea  tea  0.75 milk tea  tea  milk 
		   0.75,        0.25,         // tea  tea  0.75 milk tea  milk tea  
		   0.75,        0.25,         // tea  tea  0.75 milk tea  milk milk 
		   0.75,        0.25,         // tea  tea  0.75 milk milk tea  tea  
		   0.75,        0.25,         // tea  tea  0.75 milk milk tea  milk 
		   0.75,        0.25,         // tea  tea  0.75 milk milk milk tea  
		   1,           0,            // tea  tea  0.75 milk milk milk milk 
		   1,           0,            // tea  tea  1    tea  tea  tea  tea  
		   1,           0,            // tea  tea  1    tea  tea  tea  milk 
		   1,           0,            // tea  tea  1    tea  tea  milk tea  
		   1,           0,            // tea  tea  1    tea  tea  milk milk 
		   1,           0,            // tea  tea  1    tea  milk tea  tea  
		   1,           0,            // tea  tea  1    tea  milk tea  milk 
		   1,           0,            // tea  tea  1    tea  milk milk tea  
		   1,           0,            // tea  tea  1    tea  milk milk milk 
		   1,           0,            // tea  tea  1    milk tea  tea  tea  
		   1,           0,            // tea  tea  1    milk tea  tea  milk 
		   1,           0,            // tea  tea  1    milk tea  milk tea  
		   1,           0,            // tea  tea  1    milk tea  milk milk 
		   1,           0,            // tea  tea  1    milk milk tea  tea  
		   1,           0,            // tea  tea  1    milk milk tea  milk 
		   1,           0,            // tea  tea  1    milk milk milk tea  
		   1,           0,            // tea  tea  1    milk milk milk milk 
		   0,           1,            // tea  milk 0.5  tea  tea  tea  tea  
		   0.333,       0.667,        // tea  milk 0.5  tea  tea  tea  milk 
		   0.333,       0.667,        // tea  milk 0.5  tea  tea  milk tea  
		   0.667,       0.333,        // tea  milk 0.5  tea  tea  milk milk 
		   0.333,       0.667,        // tea  milk 0.5  tea  milk tea  tea  
		   0.667,       0.333,        // tea  milk 0.5  tea  milk tea  milk 
		   0.667,       0.333,        // tea  milk 0.5  tea  milk milk tea  
		   1,           0,            // tea  milk 0.5  tea  milk milk milk 
		   0.333,       0.667,        // tea  milk 0.5  milk tea  tea  tea  
		   0.667,       0.333,        // tea  milk 0.5  milk tea  tea  milk 
		   0.667,       0.333,        // tea  milk 0.5  milk tea  milk tea  
		   1,           0,            // tea  milk 0.5  milk tea  milk milk 
		   0.667,       0.333,        // tea  milk 0.5  milk milk tea  tea  
		   1,           0,            // tea  milk 0.5  milk milk tea  milk 
		   1,           0,            // tea  milk 0.5  milk milk milk tea  
		   1,           0,            // tea  milk 0.5  milk milk milk milk 
		   0,           1,            // tea  milk 0.75 tea  tea  tea  tea  
		   0.75,        0.25,         // tea  milk 0.75 tea  tea  tea  milk 
		   0.75,        0.25,         // tea  milk 0.75 tea  tea  milk tea  
		   0.75,        0.25,         // tea  milk 0.75 tea  tea  milk milk 
		   0.75,        0.25,         // tea  milk 0.75 tea  milk tea  tea  
		   0.75,        0.25,         // tea  milk 0.75 tea  milk tea  milk 
		   0.75,        0.25,         // tea  milk 0.75 tea  milk milk tea  
		   1,           0,            // tea  milk 0.75 tea  milk milk milk 
		   0.75,        0.25,         // tea  milk 0.75 milk tea  tea  tea  
		   0.75,        0.25,         // tea  milk 0.75 milk tea  tea  milk 
		   0.75,        0.25,         // tea  milk 0.75 milk tea  milk tea  
		   1,           0,            // tea  milk 0.75 milk tea  milk milk 
		   0.75,        0.25,         // tea  milk 0.75 milk milk tea  tea  
		   1,           0,            // tea  milk 0.75 milk milk tea  milk 
		   1,           0,            // tea  milk 0.75 milk milk milk tea  
		   1,           0,            // tea  milk 0.75 milk milk milk milk 
		   1,           0,            // tea  milk 1    tea  tea  tea  tea  
		   1,           0,            // tea  milk 1    tea  tea  tea  milk 
		   1,           0,            // tea  milk 1    tea  tea  milk tea  
		   1,           0,            // tea  milk 1    tea  tea  milk milk 
		   1,           0,            // tea  milk 1    tea  milk tea  tea  
		   1,           0,            // tea  milk 1    tea  milk tea  milk 
		   1,           0,            // tea  milk 1    tea  milk milk tea  
		   1,           0,            // tea  milk 1    tea  milk milk milk 
		   1,           0,            // tea  milk 1    milk tea  tea  tea  
		   1,           0,            // tea  milk 1    milk tea  tea  milk 
		   1,           0,            // tea  milk 1    milk tea  milk tea  
		   1,           0,            // tea  milk 1    milk tea  milk milk 
		   1,           0,            // tea  milk 1    milk milk tea  tea  
		   1,           0,            // tea  milk 1    milk milk tea  milk 
		   1,           0,            // tea  milk 1    milk milk milk tea  
		   1,           0,            // tea  milk 1    milk milk milk milk 
		   0,           1,            // milk tea  0.5  tea  tea  tea  tea  
		   0,           1,            // milk tea  0.5  tea  tea  tea  milk 
		   0,           1,            // milk tea  0.5  tea  tea  milk tea  
		   0.333,       0.667,        // milk tea  0.5  tea  tea  milk milk 
		   0,           1,            // milk tea  0.5  tea  milk tea  tea  
		   0.333,       0.667,        // milk tea  0.5  tea  milk tea  milk 
		   0.333,       0.667,        // milk tea  0.5  tea  milk milk tea  
		   0.667,       0.333,        // milk tea  0.5  tea  milk milk milk 
		   0,           1,            // milk tea  0.5  milk tea  tea  tea  
		   0.333,       0.667,        // milk tea  0.5  milk tea  tea  milk 
		   0.333,       0.667,        // milk tea  0.5  milk tea  milk tea  
		   0.667,       0.333,        // milk tea  0.5  milk tea  milk milk 
		   0.333,       0.667,        // milk tea  0.5  milk milk tea  tea  
		   0.667,       0.333,        // milk tea  0.5  milk milk tea  milk 
		   0.667,       0.333,        // milk tea  0.5  milk milk milk tea  
		   1,           0,            // milk tea  0.5  milk milk milk milk 
		   0,           1,            // milk tea  0.75 tea  tea  tea  tea  
		   0,           1,            // milk tea  0.75 tea  tea  tea  milk 
		   0,           1,            // milk tea  0.75 tea  tea  milk tea  
		   0.25,        0.75,         // milk tea  0.75 tea  tea  milk milk 
		   0,           1,            // milk tea  0.75 tea  milk tea  tea  
		   0.25,        0.75,         // milk tea  0.75 tea  milk tea  milk 
		   0.25,        0.75,         // milk tea  0.75 tea  milk milk tea  
		   0.25,        0.75,         // milk tea  0.75 tea  milk milk milk 
		   0,           1,            // milk tea  0.75 milk tea  tea  tea  
		   0.25,        0.75,         // milk tea  0.75 milk tea  tea  milk 
		   0.25,        0.75,         // milk tea  0.75 milk tea  milk tea  
		   0.25,        0.75,         // milk tea  0.75 milk tea  milk milk 
		   0.25,        0.75,         // milk tea  0.75 milk milk tea  tea  
		   0.25,        0.75,         // milk tea  0.75 milk milk tea  milk 
		   0.25,        0.75,         // milk tea  0.75 milk milk milk tea  
		   1,           0,            // milk tea  0.75 milk milk milk milk 
		   0,           1,            // milk tea  1    tea  tea  tea  tea  
		   0,           1,            // milk tea  1    tea  tea  tea  milk 
		   0,           1,            // milk tea  1    tea  tea  milk tea  
		   0,           1,            // milk tea  1    tea  tea  milk milk 
		   0,           1,            // milk tea  1    tea  milk tea  tea  
		   0,           1,            // milk tea  1    tea  milk tea  milk 
		   0,           1,            // milk tea  1    tea  milk milk tea  
		   0,           1,            // milk tea  1    tea  milk milk milk 
		   0,           1,            // milk tea  1    milk tea  tea  tea  
		   0,           1,            // milk tea  1    milk tea  tea  milk 
		   0,           1,            // milk tea  1    milk tea  milk tea  
		   0,           1,            // milk tea  1    milk tea  milk milk 
		   0,           1,            // milk tea  1    milk milk tea  tea  
		   0,           1,            // milk tea  1    milk milk tea  milk 
		   0,           1,            // milk tea  1    milk milk milk tea  
		   0,           1,            // milk tea  1    milk milk milk milk 
		   0,           1,            // milk milk 0.5  tea  tea  tea  tea  
		   0.333,       0.667,        // milk milk 0.5  tea  tea  tea  milk 
		   0.333,       0.667,        // milk milk 0.5  tea  tea  milk tea  
		   0.667,       0.333,        // milk milk 0.5  tea  tea  milk milk 
		   0.333,       0.667,        // milk milk 0.5  tea  milk tea  tea  
		   0.667,       0.333,        // milk milk 0.5  tea  milk tea  milk 
		   0.667,       0.333,        // milk milk 0.5  tea  milk milk tea  
		   1,           0,            // milk milk 0.5  tea  milk milk milk 
		   0.333,       0.667,        // milk milk 0.5  milk tea  tea  tea  
		   0.667,       0.333,        // milk milk 0.5  milk tea  tea  milk 
		   0.667,       0.333,        // milk milk 0.5  milk tea  milk tea  
		   1,           0,            // milk milk 0.5  milk tea  milk milk 
		   0.667,       0.333,        // milk milk 0.5  milk milk tea  tea  
		   1,           0,            // milk milk 0.5  milk milk tea  milk 
		   1,           0,            // milk milk 0.5  milk milk milk tea  
		   1,           0,            // milk milk 0.5  milk milk milk milk 
		   0,           1,            // milk milk 0.75 tea  tea  tea  tea  
		   0.25,        0.75,         // milk milk 0.75 tea  tea  tea  milk 
		   0.25,        0.75,         // milk milk 0.75 tea  tea  milk tea  
		   0.25,        0.75,         // milk milk 0.75 tea  tea  milk milk 
		   0.25,        0.75,         // milk milk 0.75 tea  milk tea  tea  
		   0.25,        0.75,         // milk milk 0.75 tea  milk tea  milk 
		   0.25,        0.75,         // milk milk 0.75 tea  milk milk tea  
		   1,           0,            // milk milk 0.75 tea  milk milk milk 
		   0.25,        0.75,         // milk milk 0.75 milk tea  tea  tea  
		   0.25,        0.75,         // milk milk 0.75 milk tea  tea  milk 
		   0.25,        0.75,         // milk milk 0.75 milk tea  milk tea  
		   1,           0,            // milk milk 0.75 milk tea  milk milk 
		   0.25,        0.75,         // milk milk 0.75 milk milk tea  tea  
		   1,           0,            // milk milk 0.75 milk milk tea  milk 
		   1,           0,            // milk milk 0.75 milk milk milk tea  
		   1,           0,            // milk milk 0.75 milk milk milk milk 
		   0,           1,            // milk milk 1    tea  tea  tea  tea  
		   0,           1,            // milk milk 1    tea  tea  tea  milk 
		   0,           1,            // milk milk 1    tea  tea  milk tea  
		   0,           1,            // milk milk 1    tea  tea  milk milk 
		   0,           1,            // milk milk 1    tea  milk tea  tea  
		   0,           1,            // milk milk 1    tea  milk tea  milk 
		   0,           1,            // milk milk 1    tea  milk milk tea  
		   0,           1,            // milk milk 1    tea  milk milk milk 
		   0,           1,            // milk milk 1    milk tea  tea  tea  
		   0,           1,            // milk milk 1    milk tea  tea  milk 
		   0,           1,            // milk milk 1    milk tea  milk tea  
		   0,           1,            // milk milk 1    milk tea  milk milk 
		   0,           1,            // milk milk 1    milk milk tea  tea  
		   0,           1,            // milk milk 1    milk milk tea  milk 
		   0,           1,            // milk milk 1    milk milk milk tea  
		   0,           1);           // milk milk 1    milk milk milk milk ;
	title = "test outcome 6";
	whenchanged = 1689923705;
	belief = (0.5, 0.5);
	visual V1 {
		center = (1086, 186);
		height = 5;
		link 3 {
			path = ((893, 106), (1024, 160));
			};
		link 4 {
			path = ((267, 213), (282, 252), (996, 252), (1051, 213));
			};
		link 5 {
			path = ((424, 213), (432, 264), (1008, 264), (1060, 213));
			};
		link 6 {
			path = ((587, 213), (600, 276), (1014, 276), (1066, 213));
			};
		link 7 {
			path = ((753, 213), (762, 288), (1038, 288), (1074, 213));
			};
		};
	};

node B6 {
	discrete = TRUE;
	states = (tea, milk);
	kind = NATURE;
	chance = CHANCE;
	parents = (A7, C, B, B1, B2, B3, B4, B5);
	probs = 
		// tea          milk          // A7   C    B    B1   B2   B3   B4   B5   
		  (0,           1,            // tea  0.5  tea  tea  tea  tea  tea  tea  
		   0,           1,            // tea  0.5  tea  tea  tea  tea  tea  milk 
		   0,           1,            // tea  0.5  tea  tea  tea  tea  milk tea  
		   0,           1,            // tea  0.5  tea  tea  tea  tea  milk milk 
		   0,           1,            // tea  0.5  tea  tea  tea  milk tea  tea  
		   0,           1,            // tea  0.5  tea  tea  tea  milk tea  milk 
		   0,           1,            // tea  0.5  tea  tea  tea  milk milk tea  
		   0.5,         0.5,          // tea  0.5  tea  tea  tea  milk milk milk 
		   0,           1,            // tea  0.5  tea  tea  milk tea  tea  tea  
		   0,           1,            // tea  0.5  tea  tea  milk tea  tea  milk 
		   0,           1,            // tea  0.5  tea  tea  milk tea  milk tea  
		   0.5,         0.5,          // tea  0.5  tea  tea  milk tea  milk milk 
		   0,           1,            // tea  0.5  tea  tea  milk milk tea  tea  
		   0.5,         0.5,          // tea  0.5  tea  tea  milk milk tea  milk 
		   0.5,         0.5,          // tea  0.5  tea  tea  milk milk milk tea  
		   1,           0,            // tea  0.5  tea  tea  milk milk milk milk 
		   0,           1,            // tea  0.5  tea  milk tea  tea  tea  tea  
		   0,           1,            // tea  0.5  tea  milk tea  tea  tea  milk 
		   0,           1,            // tea  0.5  tea  milk tea  tea  milk tea  
		   0.5,         0.5,          // tea  0.5  tea  milk tea  tea  milk milk 
		   0,           1,            // tea  0.5  tea  milk tea  milk tea  tea  
		   0.5,         0.5,          // tea  0.5  tea  milk tea  milk tea  milk 
		   0.5,         0.5,          // tea  0.5  tea  milk tea  milk milk tea  
		   1,           0,            // tea  0.5  tea  milk tea  milk milk milk 
		   0,           1,            // tea  0.5  tea  milk milk tea  tea  tea  
		   0.5,         0.5,          // tea  0.5  tea  milk milk tea  tea  milk 
		   0.5,         0.5,          // tea  0.5  tea  milk milk tea  milk tea  
		   1,           0,            // tea  0.5  tea  milk milk tea  milk milk 
		   0.5,         0.5,          // tea  0.5  tea  milk milk milk tea  tea  
		   1,           0,            // tea  0.5  tea  milk milk milk tea  milk 
		   1,           0,            // tea  0.5  tea  milk milk milk milk tea  
		   1,           0,            // tea  0.5  tea  milk milk milk milk milk 
		   0,           1,            // tea  0.5  milk tea  tea  tea  tea  tea  
		   0,           1,            // tea  0.5  milk tea  tea  tea  tea  milk 
		   0,           1,            // tea  0.5  milk tea  tea  tea  milk tea  
		   0.5,         0.5,          // tea  0.5  milk tea  tea  tea  milk milk 
		   0,           1,            // tea  0.5  milk tea  tea  milk tea  tea  
		   0.5,         0.5,          // tea  0.5  milk tea  tea  milk tea  milk 
		   0.5,         0.5,          // tea  0.5  milk tea  tea  milk milk tea  
		   1,           0,            // tea  0.5  milk tea  tea  milk milk milk 
		   0,           1,            // tea  0.5  milk tea  milk tea  tea  tea  
		   0.5,         0.5,          // tea  0.5  milk tea  milk tea  tea  milk 
		   0.5,         0.5,          // tea  0.5  milk tea  milk tea  milk tea  
		   1,           0,            // tea  0.5  milk tea  milk tea  milk milk 
		   0.5,         0.5,          // tea  0.5  milk tea  milk milk tea  tea  
		   1,           0,            // tea  0.5  milk tea  milk milk tea  milk 
		   1,           0,            // tea  0.5  milk tea  milk milk milk tea  
		   1,           0,            // tea  0.5  milk tea  milk milk milk milk 
		   0,           1,            // tea  0.5  milk milk tea  tea  tea  tea  
		   0.5,         0.5,          // tea  0.5  milk milk tea  tea  tea  milk 
		   0.5,         0.5,          // tea  0.5  milk milk tea  tea  milk tea  
		   1,           0,            // tea  0.5  milk milk tea  tea  milk milk 
		   0.5,         0.5,          // tea  0.5  milk milk tea  milk tea  tea  
		   1,           0,            // tea  0.5  milk milk tea  milk tea  milk 
		   1,           0,            // tea  0.5  milk milk tea  milk milk tea  
		   1,           0,            // tea  0.5  milk milk tea  milk milk milk 
		   0.5,         0.5,          // tea  0.5  milk milk milk tea  tea  tea  
		   1,           0,            // tea  0.5  milk milk milk tea  tea  milk 
		   1,           0,            // tea  0.5  milk milk milk tea  milk tea  
		   1,           0,            // tea  0.5  milk milk milk tea  milk milk 
		   1,           0,            // tea  0.5  milk milk milk milk tea  tea  
		   1,           0,            // tea  0.5  milk milk milk milk tea  milk 
		   1,           0,            // tea  0.5  milk milk milk milk milk tea  
		   1,           0,            // tea  0.5  milk milk milk milk milk milk 
		   0,           1,            // tea  0.75 tea  tea  tea  tea  tea  tea  
		   0,           1,            // tea  0.75 tea  tea  tea  tea  tea  milk 
		   0,           1,            // tea  0.75 tea  tea  tea  tea  milk tea  
		   0,           1,            // tea  0.75 tea  tea  tea  tea  milk milk 
		   0,           1,            // tea  0.75 tea  tea  tea  milk tea  tea  
		   0,           1,            // tea  0.75 tea  tea  tea  milk tea  milk 
		   0,           1,            // tea  0.75 tea  tea  tea  milk milk tea  
		   0.75,        0.25,         // tea  0.75 tea  tea  tea  milk milk milk 
		   0,           1,            // tea  0.75 tea  tea  milk tea  tea  tea  
		   0,           1,            // tea  0.75 tea  tea  milk tea  tea  milk 
		   0,           1,            // tea  0.75 tea  tea  milk tea  milk tea  
		   0.75,        0.25,         // tea  0.75 tea  tea  milk tea  milk milk 
		   0,           1,            // tea  0.75 tea  tea  milk milk tea  tea  
		   0.75,        0.25,         // tea  0.75 tea  tea  milk milk tea  milk 
		   0.75,        0.25,         // tea  0.75 tea  tea  milk milk milk tea  
		   1,           0,            // tea  0.75 tea  tea  milk milk milk milk 
		   0,           1,            // tea  0.75 tea  milk tea  tea  tea  tea  
		   0,           1,            // tea  0.75 tea  milk tea  tea  tea  milk 
		   0,           1,            // tea  0.75 tea  milk tea  tea  milk tea  
		   0.75,        0.25,         // tea  0.75 tea  milk tea  tea  milk milk 
		   0,           1,            // tea  0.75 tea  milk tea  milk tea  tea  
		   0.75,        0.25,         // tea  0.75 tea  milk tea  milk tea  milk 
		   0.75,        0.25,         // tea  0.75 tea  milk tea  milk milk tea  
		   1,           0,            // tea  0.75 tea  milk tea  milk milk milk 
		   0,           1,            // tea  0.75 tea  milk milk tea  tea  tea  
		   0.75,        0.25,         // tea  0.75 tea  milk milk tea  tea  milk 
		   0.75,        0.25,         // tea  0.75 tea  milk milk tea  milk tea  
		   1,           0,            // tea  0.75 tea  milk milk tea  milk milk 
		   0.75,        0.25,         // tea  0.75 tea  milk milk milk tea  tea  
		   1,           0,            // tea  0.75 tea  milk milk milk tea  milk 
		   1,           0,            // tea  0.75 tea  milk milk milk milk tea  
		   1,           0,            // tea  0.75 tea  milk milk milk milk milk 
		   0,           1,            // tea  0.75 milk tea  tea  tea  tea  tea  
		   0,           1,            // tea  0.75 milk tea  tea  tea  tea  milk 
		   0,           1,            // tea  0.75 milk tea  tea  tea  milk tea  
		   0.75,        0.25,         // tea  0.75 milk tea  tea  tea  milk milk 
		   0,           1,            // tea  0.75 milk tea  tea  milk tea  tea  
		   0.75,        0.25,         // tea  0.75 milk tea  tea  milk tea  milk 
		   0.75,        0.25,         // tea  0.75 milk tea  tea  milk milk tea  
		   1,           0,            // tea  0.75 milk tea  tea  milk milk milk 
		   0,           1,            // tea  0.75 milk tea  milk tea  tea  tea  
		   0.75,        0.25,         // tea  0.75 milk tea  milk tea  tea  milk 
		   0.75,        0.25,         // tea  0.75 milk tea  milk tea  milk tea  
		   1,           0,            // tea  0.75 milk tea  milk tea  milk milk 
		   0.75,        0.25,         // tea  0.75 milk tea  milk milk tea  tea  
		   1,           0,            // tea  0.75 milk tea  milk milk tea  milk 
		   1,           0,            // tea  0.75 milk tea  milk milk milk tea  
		   1,           0,            // tea  0.75 milk tea  milk milk milk milk 
		   0,           1,            // tea  0.75 milk milk tea  tea  tea  tea  
		   0.75,        0.25,         // tea  0.75 milk milk tea  tea  tea  milk 
		   0.75,        0.25,         // tea  0.75 milk milk tea  tea  milk tea  
		   1,           0,            // tea  0.75 milk milk tea  tea  milk milk 
		   0.75,        0.25,         // tea  0.75 milk milk tea  milk tea  tea  
		   1,           0,            // tea  0.75 milk milk tea  milk tea  milk 
		   1,           0,            // tea  0.75 milk milk tea  milk milk tea  
		   1,           0,            // tea  0.75 milk milk tea  milk milk milk 
		   0.75,        0.25,         // tea  0.75 milk milk milk tea  tea  tea  
		   1,           0,            // tea  0.75 milk milk milk tea  tea  milk 
		   1,           0,            // tea  0.75 milk milk milk tea  milk tea  
		   1,           0,            // tea  0.75 milk milk milk tea  milk milk 
		   1,           0,            // tea  0.75 milk milk milk milk tea  tea  
		   1,           0,            // tea  0.75 milk milk milk milk tea  milk 
		   1,           0,            // tea  0.75 milk milk milk milk milk tea  
		   1,           0,            // tea  0.75 milk milk milk milk milk milk 
		   1,           0,            // tea  1    tea  tea  tea  tea  tea  tea  
		   1,           0,            // tea  1    tea  tea  tea  tea  tea  milk 
		   1,           0,            // tea  1    tea  tea  tea  tea  milk tea  
		   1,           0,            // tea  1    tea  tea  tea  tea  milk milk 
		   1,           0,            // tea  1    tea  tea  tea  milk tea  tea  
		   1,           0,            // tea  1    tea  tea  tea  milk tea  milk 
		   1,           0,            // tea  1    tea  tea  tea  milk milk tea  
		   1,           0,            // tea  1    tea  tea  tea  milk milk milk 
		   1,           0,            // tea  1    tea  tea  milk tea  tea  tea  
		   1,           0,            // tea  1    tea  tea  milk tea  tea  milk 
		   1,           0,            // tea  1    tea  tea  milk tea  milk tea  
		   1,           0,            // tea  1    tea  tea  milk tea  milk milk 
		   1,           0,            // tea  1    tea  tea  milk milk tea  tea  
		   1,           0,            // tea  1    tea  tea  milk milk tea  milk 
		   1,           0,            // tea  1    tea  tea  milk milk milk tea  
		   1,           0,            // tea  1    tea  tea  milk milk milk milk 
		   1,           0,            // tea  1    tea  milk tea  tea  tea  tea  
		   1,           0,            // tea  1    tea  milk tea  tea  tea  milk 
		   1,           0,            // tea  1    tea  milk tea  tea  milk tea  
		   1,           0,            // tea  1    tea  milk tea  tea  milk milk 
		   1,           0,            // tea  1    tea  milk tea  milk tea  tea  
		   1,           0,            // tea  1    tea  milk tea  milk tea  milk 
		   1,           0,            // tea  1    tea  milk tea  milk milk tea  
		   1,           0,            // tea  1    tea  milk tea  milk milk milk 
		   1,           0,            // tea  1    tea  milk milk tea  tea  tea  
		   1,           0,            // tea  1    tea  milk milk tea  tea  milk 
		   1,           0,            // tea  1    tea  milk milk tea  milk tea  
		   1,           0,            // tea  1    tea  milk milk tea  milk milk 
		   1,           0,            // tea  1    tea  milk milk milk tea  tea  
		   1,           0,            // tea  1    tea  milk milk milk tea  milk 
		   1,           0,            // tea  1    tea  milk milk milk milk tea  
		   1,           0,            // tea  1    tea  milk milk milk milk milk 
		   1,           0,            // tea  1    milk tea  tea  tea  tea  tea  
		   1,           0,            // tea  1    milk tea  tea  tea  tea  milk 
		   1,           0,            // tea  1    milk tea  tea  tea  milk tea  
		   1,           0,            // tea  1    milk tea  tea  tea  milk milk 
		   1,           0,            // tea  1    milk tea  tea  milk tea  tea  
		   1,           0,            // tea  1    milk tea  tea  milk tea  milk 
		   1,           0,            // tea  1    milk tea  tea  milk milk tea  
		   1,           0,            // tea  1    milk tea  tea  milk milk milk 
		   1,           0,            // tea  1    milk tea  milk tea  tea  tea  
		   1,           0,            // tea  1    milk tea  milk tea  tea  milk 
		   1,           0,            // tea  1    milk tea  milk tea  milk tea  
		   1,           0,            // tea  1    milk tea  milk tea  milk milk 
		   1,           0,            // tea  1    milk tea  milk milk tea  tea  
		   1,           0,            // tea  1    milk tea  milk milk tea  milk 
		   1,           0,            // tea  1    milk tea  milk milk milk tea  
		   1,           0,            // tea  1    milk tea  milk milk milk milk 
		   1,           0,            // tea  1    milk milk tea  tea  tea  tea  
		   1,           0,            // tea  1    milk milk tea  tea  tea  milk 
		   1,           0,            // tea  1    milk milk tea  tea  milk tea  
		   1,           0,            // tea  1    milk milk tea  tea  milk milk 
		   1,           0,            // tea  1    milk milk tea  milk tea  tea  
		   1,           0,            // tea  1    milk milk tea  milk tea  milk 
		   1,           0,            // tea  1    milk milk tea  milk milk tea  
		   1,           0,            // tea  1    milk milk tea  milk milk milk 
		   1,           0,            // tea  1    milk milk milk tea  tea  tea  
		   1,           0,            // tea  1    milk milk milk tea  tea  milk 
		   1,           0,            // tea  1    milk milk milk tea  milk tea  
		   1,           0,            // tea  1    milk milk milk tea  milk milk 
		   1,           0,            // tea  1    milk milk milk milk tea  tea  
		   1,           0,            // tea  1    milk milk milk milk tea  milk 
		   1,           0,            // tea  1    milk milk milk milk milk tea  
		   1,           0,            // tea  1    milk milk milk milk milk milk 
		   0,           1,            // milk 0.5  tea  tea  tea  tea  tea  tea  
		   0,           1,            // milk 0.5  tea  tea  tea  tea  tea  milk 
		   0,           1,            // milk 0.5  tea  tea  tea  tea  milk tea  
		   0,           1,            // milk 0.5  tea  tea  tea  tea  milk milk 
		   0,           1,            // milk 0.5  tea  tea  tea  milk tea  tea  
		   0,           1,            // milk 0.5  tea  tea  tea  milk tea  milk 
		   0,           1,            // milk 0.5  tea  tea  tea  milk milk tea  
		   0.5,         0.5,          // milk 0.5  tea  tea  tea  milk milk milk 
		   0,           1,            // milk 0.5  tea  tea  milk tea  tea  tea  
		   0,           1,            // milk 0.5  tea  tea  milk tea  tea  milk 
		   0,           1,            // milk 0.5  tea  tea  milk tea  milk tea  
		   0.5,         0.5,          // milk 0.5  tea  tea  milk tea  milk milk 
		   0,           1,            // milk 0.5  tea  tea  milk milk tea  tea  
		   0.5,         0.5,          // milk 0.5  tea  tea  milk milk tea  milk 
		   0.5,         0.5,          // milk 0.5  tea  tea  milk milk milk tea  
		   1,           0,            // milk 0.5  tea  tea  milk milk milk milk 
		   0,           1,            // milk 0.5  tea  milk tea  tea  tea  tea  
		   0,           1,            // milk 0.5  tea  milk tea  tea  tea  milk 
		   0,           1,            // milk 0.5  tea  milk tea  tea  milk tea  
		   0.5,         0.5,          // milk 0.5  tea  milk tea  tea  milk milk 
		   0,           1,            // milk 0.5  tea  milk tea  milk tea  tea  
		   0.5,         0.5,          // milk 0.5  tea  milk tea  milk tea  milk 
		   0.5,         0.5,          // milk 0.5  tea  milk tea  milk milk tea  
		   1,           0,            // milk 0.5  tea  milk tea  milk milk milk 
		   0,           1,            // milk 0.5  tea  milk milk tea  tea  tea  
		   0.5,         0.5,          // milk 0.5  tea  milk milk tea  tea  milk 
		   0.5,         0.5,          // milk 0.5  tea  milk milk tea  milk tea  
		   1,           0,            // milk 0.5  tea  milk milk tea  milk milk 
		   0.5,         0.5,          // milk 0.5  tea  milk milk milk tea  tea  
		   1,           0,            // milk 0.5  tea  milk milk milk tea  milk 
		   1,           0,            // milk 0.5  tea  milk milk milk milk tea  
		   1,           0,            // milk 0.5  tea  milk milk milk milk milk 
		   0,           1,            // milk 0.5  milk tea  tea  tea  tea  tea  
		   0,           1,            // milk 0.5  milk tea  tea  tea  tea  milk 
		   0,           1,            // milk 0.5  milk tea  tea  tea  milk tea  
		   0.5,         0.5,          // milk 0.5  milk tea  tea  tea  milk milk 
		   0,           1,            // milk 0.5  milk tea  tea  milk tea  tea  
		   0.5,         0.5,          // milk 0.5  milk tea  tea  milk tea  milk 
		   0.5,         0.5,          // milk 0.5  milk tea  tea  milk milk tea  
		   1,           0,            // milk 0.5  milk tea  tea  milk milk milk 
		   0,           1,            // milk 0.5  milk tea  milk tea  tea  tea  
		   0.5,         0.5,          // milk 0.5  milk tea  milk tea  tea  milk 
		   0.5,         0.5,          // milk 0.5  milk tea  milk tea  milk tea  
		   1,           0,            // milk 0.5  milk tea  milk tea  milk milk 
		   0.5,         0.5,          // milk 0.5  milk tea  milk milk tea  tea  
		   1,           0,            // milk 0.5  milk tea  milk milk tea  milk 
		   1,           0,            // milk 0.5  milk tea  milk milk milk tea  
		   1,           0,            // milk 0.5  milk tea  milk milk milk milk 
		   0,           1,            // milk 0.5  milk milk tea  tea  tea  tea  
		   0.5,         0.5,          // milk 0.5  milk milk tea  tea  tea  milk 
		   0.5,         0.5,          // milk 0.5  milk milk tea  tea  milk tea  
		   1,           0,            // milk 0.5  milk milk tea  tea  milk milk 
		   0.5,         0.5,          // milk 0.5  milk milk tea  milk tea  tea  
		   1,           0,            // milk 0.5  milk milk tea  milk tea  milk 
		   1,           0,            // milk 0.5  milk milk tea  milk milk tea  
		   1,           0,            // milk 0.5  milk milk tea  milk milk milk 
		   0.5,         0.5,          // milk 0.5  milk milk milk tea  tea  tea  
		   1,           0,            // milk 0.5  milk milk milk tea  tea  milk 
		   1,           0,            // milk 0.5  milk milk milk tea  milk tea  
		   1,           0,            // milk 0.5  milk milk milk tea  milk milk 
		   1,           0,            // milk 0.5  milk milk milk milk tea  tea  
		   1,           0,            // milk 0.5  milk milk milk milk tea  milk 
		   1,           0,            // milk 0.5  milk milk milk milk milk tea  
		   1,           0,            // milk 0.5  milk milk milk milk milk milk 
		   0,           1,            // milk 0.75 tea  tea  tea  tea  tea  tea  
		   0,           1,            // milk 0.75 tea  tea  tea  tea  tea  milk 
		   0,           1,            // milk 0.75 tea  tea  tea  tea  milk tea  
		   0,           1,            // milk 0.75 tea  tea  tea  tea  milk milk 
		   0,           1,            // milk 0.75 tea  tea  tea  milk tea  tea  
		   0,           1,            // milk 0.75 tea  tea  tea  milk tea  milk 
		   0,           1,            // milk 0.75 tea  tea  tea  milk milk tea  
		   0.25,        0.75,         // milk 0.75 tea  tea  tea  milk milk milk 
		   0,           1,            // milk 0.75 tea  tea  milk tea  tea  tea  
		   0,           1,            // milk 0.75 tea  tea  milk tea  tea  milk 
		   0,           1,            // milk 0.75 tea  tea  milk tea  milk tea  
		   0.25,        0.75,         // milk 0.75 tea  tea  milk tea  milk milk 
		   0,           1,            // milk 0.75 tea  tea  milk milk tea  tea  
		   0.25,        0.75,         // milk 0.75 tea  tea  milk milk tea  milk 
		   0.25,        0.75,         // milk 0.75 tea  tea  milk milk milk tea  
		   1,           0,            // milk 0.75 tea  tea  milk milk milk milk 
		   0,           1,            // milk 0.75 tea  milk tea  tea  tea  tea  
		   0,           1,            // milk 0.75 tea  milk tea  tea  tea  milk 
		   0,           1,            // milk 0.75 tea  milk tea  tea  milk tea  
		   0.25,        0.75,         // milk 0.75 tea  milk tea  tea  milk milk 
		   0,           1,            // milk 0.75 tea  milk tea  milk tea  tea  
		   0.25,        0.75,         // milk 0.75 tea  milk tea  milk tea  milk 
		   0.25,        0.75,         // milk 0.75 tea  milk tea  milk milk tea  
		   1,           0,            // milk 0.75 tea  milk tea  milk milk milk 
		   0,           1,            // milk 0.75 tea  milk milk tea  tea  tea  
		   0.25,        0.75,         // milk 0.75 tea  milk milk tea  tea  milk 
		   0.25,        0.75,         // milk 0.75 tea  milk milk tea  milk tea  
		   1,           0,            // milk 0.75 tea  milk milk tea  milk milk 
		   0.25,        0.75,         // milk 0.75 tea  milk milk milk tea  tea  
		   1,           0,            // milk 0.75 tea  milk milk milk tea  milk 
		   1,           0,            // milk 0.75 tea  milk milk milk milk tea  
		   1,           0,            // milk 0.75 tea  milk milk milk milk milk 
		   0,           1,            // milk 0.75 milk tea  tea  tea  tea  tea  
		   0,           1,            // milk 0.75 milk tea  tea  tea  tea  milk 
		   0,           1,            // milk 0.75 milk tea  tea  tea  milk tea  
		   0.25,        0.75,         // milk 0.75 milk tea  tea  tea  milk milk 
		   0,           1,            // milk 0.75 milk tea  tea  milk tea  tea  
		   0.25,        0.75,         // milk 0.75 milk tea  tea  milk tea  milk 
		   0.25,        0.75,         // milk 0.75 milk tea  tea  milk milk tea  
		   1,           0,            // milk 0.75 milk tea  tea  milk milk milk 
		   0,           1,            // milk 0.75 milk tea  milk tea  tea  tea  
		   0.25,        0.75,         // milk 0.75 milk tea  milk tea  tea  milk 
		   0.25,        0.75,         // milk 0.75 milk tea  milk tea  milk tea  
		   1,           0,            // milk 0.75 milk tea  milk tea  milk milk 
		   0.25,        0.75,         // milk 0.75 milk tea  milk milk tea  tea  
		   1,           0,            // milk 0.75 milk tea  milk milk tea  milk 
		   1,           0,            // milk 0.75 milk tea  milk milk milk tea  
		   1,           0,            // milk 0.75 milk tea  milk milk milk milk 
		   0,           1,            // milk 0.75 milk milk tea  tea  tea  tea  
		   0.25,        0.75,         // milk 0.75 milk milk tea  tea  tea  milk 
		   0.25,        0.75,         // milk 0.75 milk milk tea  tea  milk tea  
		   1,           0,            // milk 0.75 milk milk tea  tea  milk milk 
		   0.25,        0.75,         // milk 0.75 milk milk tea  milk tea  tea  
		   1,           0,            // milk 0.75 milk milk tea  milk tea  milk 
		   1,           0,            // milk 0.75 milk milk tea  milk milk tea  
		   1,           0,            // milk 0.75 milk milk tea  milk milk milk 
		   0.25,        0.75,         // milk 0.75 milk milk milk tea  tea  tea  
		   1,           0,            // milk 0.75 milk milk milk tea  tea  milk 
		   1,           0,            // milk 0.75 milk milk milk tea  milk tea  
		   1,           0,            // milk 0.75 milk milk milk tea  milk milk 
		   1,           0,            // milk 0.75 milk milk milk milk tea  tea  
		   1,           0,            // milk 0.75 milk milk milk milk tea  milk 
		   1,           0,            // milk 0.75 milk milk milk milk milk tea  
		   1,           0,            // milk 0.75 milk milk milk milk milk milk 
		   0,           1,            // milk 1    tea  tea  tea  tea  tea  tea  
		   0,           1,            // milk 1    tea  tea  tea  tea  tea  milk 
		   0,           1,            // milk 1    tea  tea  tea  tea  milk tea  
		   0,           1,            // milk 1    tea  tea  tea  tea  milk milk 
		   0,           1,            // milk 1    tea  tea  tea  milk tea  tea  
		   0,           1,            // milk 1    tea  tea  tea  milk tea  milk 
		   0,           1,            // milk 1    tea  tea  tea  milk milk tea  
		   0,           1,            // milk 1    tea  tea  tea  milk milk milk 
		   0,           1,            // milk 1    tea  tea  milk tea  tea  tea  
		   0,           1,            // milk 1    tea  tea  milk tea  tea  milk 
		   0,           1,            // milk 1    tea  tea  milk tea  milk tea  
		   0,           1,            // milk 1    tea  tea  milk tea  milk milk 
		   0,           1,            // milk 1    tea  tea  milk milk tea  tea  
		   0,           1,            // milk 1    tea  tea  milk milk tea  milk 
		   0,           1,            // milk 1    tea  tea  milk milk milk tea  
		   0,           1,            // milk 1    tea  tea  milk milk milk milk 
		   0,           1,            // milk 1    tea  milk tea  tea  tea  tea  
		   0,           1,            // milk 1    tea  milk tea  tea  tea  milk 
		   0,           1,            // milk 1    tea  milk tea  tea  milk tea  
		   0,           1,            // milk 1    tea  milk tea  tea  milk milk 
		   0,           1,            // milk 1    tea  milk tea  milk tea  tea  
		   0,           1,            // milk 1    tea  milk tea  milk tea  milk 
		   0,           1,            // milk 1    tea  milk tea  milk milk tea  
		   0,           1,            // milk 1    tea  milk tea  milk milk milk 
		   0,           1,            // milk 1    tea  milk milk tea  tea  tea  
		   0,           1,            // milk 1    tea  milk milk tea  tea  milk 
		   0,           1,            // milk 1    tea  milk milk tea  milk tea  
		   0,           1,            // milk 1    tea  milk milk tea  milk milk 
		   0,           1,            // milk 1    tea  milk milk milk tea  tea  
		   0,           1,            // milk 1    tea  milk milk milk tea  milk 
		   0,           1,            // milk 1    tea  milk milk milk milk tea  
		   0,           1,            // milk 1    tea  milk milk milk milk milk 
		   0,           1,            // milk 1    milk tea  tea  tea  tea  tea  
		   0,           1,            // milk 1    milk tea  tea  tea  tea  milk 
		   0,           1,            // milk 1    milk tea  tea  tea  milk tea  
		   0,           1,            // milk 1    milk tea  tea  tea  milk milk 
		   0,           1,            // milk 1    milk tea  tea  milk tea  tea  
		   0,           1,            // milk 1    milk tea  tea  milk tea  milk 
		   0,           1,            // milk 1    milk tea  tea  milk milk tea  
		   0,           1,            // milk 1    milk tea  tea  milk milk milk 
		   0,           1,            // milk 1    milk tea  milk tea  tea  tea  
		   0,           1,            // milk 1    milk tea  milk tea  tea  milk 
		   0,           1,            // milk 1    milk tea  milk tea  milk tea  
		   0,           1,            // milk 1    milk tea  milk tea  milk milk 
		   0,           1,            // milk 1    milk tea  milk milk tea  tea  
		   0,           1,            // milk 1    milk tea  milk milk tea  milk 
		   0,           1,            // milk 1    milk tea  milk milk milk tea  
		   0,           1,            // milk 1    milk tea  milk milk milk milk 
		   0,           1,            // milk 1    milk milk tea  tea  tea  tea  
		   0,           1,            // milk 1    milk milk tea  tea  tea  milk 
		   0,           1,            // milk 1    milk milk tea  tea  milk tea  
		   0,           1,            // milk 1    milk milk tea  tea  milk milk 
		   0,           1,            // milk 1    milk milk tea  milk tea  tea  
		   0,           1,            // milk 1    milk milk tea  milk tea  milk 
		   0,           1,            // milk 1    milk milk tea  milk milk tea  
		   0,           1,            // milk 1    milk milk tea  milk milk milk 
		   0,           1,            // milk 1    milk milk milk tea  tea  tea  
		   0,           1,            // milk 1    milk milk milk tea  tea  milk 
		   0,           1,            // milk 1    milk milk milk tea  milk tea  
		   0,           1,            // milk 1    milk milk milk tea  milk milk 
		   0,           1,            // milk 1    milk milk milk milk tea  tea  
		   0,           1,            // milk 1    milk milk milk milk tea  milk 
		   0,           1,            // milk 1    milk milk milk milk milk tea  
		   0,           1);           // milk 1    milk milk milk milk milk milk ;
	title = "test outcome 7";
	whenchanged = 1690157359;
	belief = (0.5, 0.5);
	visual V1 {
		center = (1254, 186);
		height = 14;
		link 2 {
			path = ((893, 87), (1206, 132), (1231, 160));
			};
		link 3 {
			path = ((267, 213), (282, 252), (1188, 252), (1228, 213));
			};
		link 4 {
			path = ((424, 213), (432, 264), (1224, 264), (1244, 213));
			};
		link 5 {
			path = ((587, 213), (600, 276), (1230, 276), (1248, 213));
			};
		link 6 {
			path = ((753, 213), (762, 288), (1236, 288), (1250, 213));
			};
		link 7 {
			path = ((941, 213), (972, 246), (1176, 246), (1221, 213));
			};
		};
	};

node B7 {
	discrete = TRUE;
	states = (tea, milk);
	kind = NATURE;
	chance = DETERMIN;
	parents = (A6, B6, C, B, B1, B2, B3, B4, B5);
	functable = 
		                    // A6   B6   C    B    B1   B2   B3   B4   B5   
		  (milk,            // tea  tea  0.5  tea  tea  tea  tea  tea  tea  
		   milk,            // tea  tea  0.5  tea  tea  tea  tea  tea  milk 
		   milk,            // tea  tea  0.5  tea  tea  tea  tea  milk tea  
		   milk,            // tea  tea  0.5  tea  tea  tea  tea  milk milk 
		   milk,            // tea  tea  0.5  tea  tea  tea  milk tea  tea  
		   milk,            // tea  tea  0.5  tea  tea  tea  milk tea  milk 
		   milk,            // tea  tea  0.5  tea  tea  tea  milk milk tea  
		   milk,            // tea  tea  0.5  tea  tea  tea  milk milk milk 
		   milk,            // tea  tea  0.5  tea  tea  milk tea  tea  tea  
		   milk,            // tea  tea  0.5  tea  tea  milk tea  tea  milk 
		   milk,            // tea  tea  0.5  tea  tea  milk tea  milk tea  
		   milk,            // tea  tea  0.5  tea  tea  milk tea  milk milk 
		   milk,            // tea  tea  0.5  tea  tea  milk milk tea  tea  
		   milk,            // tea  tea  0.5  tea  tea  milk milk tea  milk 
		   milk,            // tea  tea  0.5  tea  tea  milk milk milk tea  
		   tea,             // tea  tea  0.5  tea  tea  milk milk milk milk 
		   milk,            // tea  tea  0.5  tea  milk tea  tea  tea  tea  
		   milk,            // tea  tea  0.5  tea  milk tea  tea  tea  milk 
		   milk,            // tea  tea  0.5  tea  milk tea  tea  milk tea  
		   milk,            // tea  tea  0.5  tea  milk tea  tea  milk milk 
		   milk,            // tea  tea  0.5  tea  milk tea  milk tea  tea  
		   milk,            // tea  tea  0.5  tea  milk tea  milk tea  milk 
		   milk,            // tea  tea  0.5  tea  milk tea  milk milk tea  
		   tea,             // tea  tea  0.5  tea  milk tea  milk milk milk 
		   milk,            // tea  tea  0.5  tea  milk milk tea  tea  tea  
		   milk,            // tea  tea  0.5  tea  milk milk tea  tea  milk 
		   milk,            // tea  tea  0.5  tea  milk milk tea  milk tea  
		   tea,             // tea  tea  0.5  tea  milk milk tea  milk milk 
		   milk,            // tea  tea  0.5  tea  milk milk milk tea  tea  
		   tea,             // tea  tea  0.5  tea  milk milk milk tea  milk 
		   tea,             // tea  tea  0.5  tea  milk milk milk milk tea  
		   tea,             // tea  tea  0.5  tea  milk milk milk milk milk 
		   milk,            // tea  tea  0.5  milk tea  tea  tea  tea  tea  
		   milk,            // tea  tea  0.5  milk tea  tea  tea  tea  milk 
		   milk,            // tea  tea  0.5  milk tea  tea  tea  milk tea  
		   milk,            // tea  tea  0.5  milk tea  tea  tea  milk milk 
		   milk,            // tea  tea  0.5  milk tea  tea  milk tea  tea  
		   milk,            // tea  tea  0.5  milk tea  tea  milk tea  milk 
		   milk,            // tea  tea  0.5  milk tea  tea  milk milk tea  
		   tea,             // tea  tea  0.5  milk tea  tea  milk milk milk 
		   milk,            // tea  tea  0.5  milk tea  milk tea  tea  tea  
		   milk,            // tea  tea  0.5  milk tea  milk tea  tea  milk 
		   milk,            // tea  tea  0.5  milk tea  milk tea  milk tea  
		   tea,             // tea  tea  0.5  milk tea  milk tea  milk milk 
		   milk,            // tea  tea  0.5  milk tea  milk milk tea  tea  
		   tea,             // tea  tea  0.5  milk tea  milk milk tea  milk 
		   tea,             // tea  tea  0.5  milk tea  milk milk milk tea  
		   tea,             // tea  tea  0.5  milk tea  milk milk milk milk 
		   milk,            // tea  tea  0.5  milk milk tea  tea  tea  tea  
		   milk,            // tea  tea  0.5  milk milk tea  tea  tea  milk 
		   milk,            // tea  tea  0.5  milk milk tea  tea  milk tea  
		   tea,             // tea  tea  0.5  milk milk tea  tea  milk milk 
		   milk,            // tea  tea  0.5  milk milk tea  milk tea  tea  
		   tea,             // tea  tea  0.5  milk milk tea  milk tea  milk 
		   tea,             // tea  tea  0.5  milk milk tea  milk milk tea  
		   tea,             // tea  tea  0.5  milk milk tea  milk milk milk 
		   milk,            // tea  tea  0.5  milk milk milk tea  tea  tea  
		   tea,             // tea  tea  0.5  milk milk milk tea  tea  milk 
		   tea,             // tea  tea  0.5  milk milk milk tea  milk tea  
		   tea,             // tea  tea  0.5  milk milk milk tea  milk milk 
		   tea,             // tea  tea  0.5  milk milk milk milk tea  tea  
		   tea,             // tea  tea  0.5  milk milk milk milk tea  milk 
		   tea,             // tea  tea  0.5  milk milk milk milk milk tea  
		   tea,             // tea  tea  0.5  milk milk milk milk milk milk 
		   milk,            // tea  tea  0.75 tea  tea  tea  tea  tea  tea  
		   milk,            // tea  tea  0.75 tea  tea  tea  tea  tea  milk 
		   milk,            // tea  tea  0.75 tea  tea  tea  tea  milk tea  
		   milk,            // tea  tea  0.75 tea  tea  tea  tea  milk milk 
		   milk,            // tea  tea  0.75 tea  tea  tea  milk tea  tea  
		   milk,            // tea  tea  0.75 tea  tea  tea  milk tea  milk 
		   milk,            // tea  tea  0.75 tea  tea  tea  milk milk tea  
		   milk,            // tea  tea  0.75 tea  tea  tea  milk milk milk 
		   milk,            // tea  tea  0.75 tea  tea  milk tea  tea  tea  
		   milk,            // tea  tea  0.75 tea  tea  milk tea  tea  milk 
		   milk,            // tea  tea  0.75 tea  tea  milk tea  milk tea  
		   milk,            // tea  tea  0.75 tea  tea  milk tea  milk milk 
		   milk,            // tea  tea  0.75 tea  tea  milk milk tea  tea  
		   milk,            // tea  tea  0.75 tea  tea  milk milk tea  milk 
		   milk,            // tea  tea  0.75 tea  tea  milk milk milk tea  
		   tea,             // tea  tea  0.75 tea  tea  milk milk milk milk 
		   milk,            // tea  tea  0.75 tea  milk tea  tea  tea  tea  
		   milk,            // tea  tea  0.75 tea  milk tea  tea  tea  milk 
		   milk,            // tea  tea  0.75 tea  milk tea  tea  milk tea  
		   milk,            // tea  tea  0.75 tea  milk tea  tea  milk milk 
		   milk,            // tea  tea  0.75 tea  milk tea  milk tea  tea  
		   milk,            // tea  tea  0.75 tea  milk tea  milk tea  milk 
		   milk,            // tea  tea  0.75 tea  milk tea  milk milk tea  
		   tea,             // tea  tea  0.75 tea  milk tea  milk milk milk 
		   milk,            // tea  tea  0.75 tea  milk milk tea  tea  tea  
		   milk,            // tea  tea  0.75 tea  milk milk tea  tea  milk 
		   milk,            // tea  tea  0.75 tea  milk milk tea  milk tea  
		   tea,             // tea  tea  0.75 tea  milk milk tea  milk milk 
		   milk,            // tea  tea  0.75 tea  milk milk milk tea  tea  
		   tea,             // tea  tea  0.75 tea  milk milk milk tea  milk 
		   tea,             // tea  tea  0.75 tea  milk milk milk milk tea  
		   tea,             // tea  tea  0.75 tea  milk milk milk milk milk 
		   milk,            // tea  tea  0.75 milk tea  tea  tea  tea  tea  
		   milk,            // tea  tea  0.75 milk tea  tea  tea  tea  milk 
		   milk,            // tea  tea  0.75 milk tea  tea  tea  milk tea  
		   milk,            // tea  tea  0.75 milk tea  tea  tea  milk milk 
		   milk,            // tea  tea  0.75 milk tea  tea  milk tea  tea  
		   milk,            // tea  tea  0.75 milk tea  tea  milk tea  milk 
		   milk,            // tea  tea  0.75 milk tea  tea  milk milk tea  
		   tea,             // tea  tea  0.75 milk tea  tea  milk milk milk 
		   milk,            // tea  tea  0.75 milk tea  milk tea  tea  tea  
		   milk,            // tea  tea  0.75 milk tea  milk tea  tea  milk 
		   milk,            // tea  tea  0.75 milk tea  milk tea  milk tea  
		   tea,             // tea  tea  0.75 milk tea  milk tea  milk milk 
		   milk,            // tea  tea  0.75 milk tea  milk milk tea  tea  
		   tea,             // tea  tea  0.75 milk tea  milk milk tea  milk 
		   tea,             // tea  tea  0.75 milk tea  milk milk milk tea  
		   tea,             // tea  tea  0.75 milk tea  milk milk milk milk 
		   milk,            // tea  tea  0.75 milk milk tea  tea  tea  tea  
		   milk,            // tea  tea  0.75 milk milk tea  tea  tea  milk 
		   milk,            // tea  tea  0.75 milk milk tea  tea  milk tea  
		   tea,             // tea  tea  0.75 milk milk tea  tea  milk milk 
		   milk,            // tea  tea  0.75 milk milk tea  milk tea  tea  
		   tea,             // tea  tea  0.75 milk milk tea  milk tea  milk 
		   tea,             // tea  tea  0.75 milk milk tea  milk milk tea  
		   tea,             // tea  tea  0.75 milk milk tea  milk milk milk 
		   milk,            // tea  tea  0.75 milk milk milk tea  tea  tea  
		   tea,             // tea  tea  0.75 milk milk milk tea  tea  milk 
		   tea,             // tea  tea  0.75 milk milk milk tea  milk tea  
		   tea,             // tea  tea  0.75 milk milk milk tea  milk milk 
		   tea,             // tea  tea  0.75 milk milk milk milk tea  tea  
		   tea,             // tea  tea  0.75 milk milk milk milk tea  milk 
		   tea,             // tea  tea  0.75 milk milk milk milk milk tea  
		   tea,             // tea  tea  0.75 milk milk milk milk milk milk 
		   tea,             // tea  tea  1    tea  tea  tea  tea  tea  tea  
		   tea,             // tea  tea  1    tea  tea  tea  tea  tea  milk 
		   tea,             // tea  tea  1    tea  tea  tea  tea  milk tea  
		   tea,             // tea  tea  1    tea  tea  tea  tea  milk milk 
		   tea,             // tea  tea  1    tea  tea  tea  milk tea  tea  
		   tea,             // tea  tea  1    tea  tea  tea  milk tea  milk 
		   tea,             // tea  tea  1    tea  tea  tea  milk milk tea  
		   tea,             // tea  tea  1    tea  tea  tea  milk milk milk 
		   tea,             // tea  tea  1    tea  tea  milk tea  tea  tea  
		   tea,             // tea  tea  1    tea  tea  milk tea  tea  milk 
		   tea,             // tea  tea  1    tea  tea  milk tea  milk tea  
		   tea,             // tea  tea  1    tea  tea  milk tea  milk milk 
		   tea,             // tea  tea  1    tea  tea  milk milk tea  tea  
		   tea,             // tea  tea  1    tea  tea  milk milk tea  milk 
		   tea,             // tea  tea  1    tea  tea  milk milk milk tea  
		   tea,             // tea  tea  1    tea  tea  milk milk milk milk 
		   tea,             // tea  tea  1    tea  milk tea  tea  tea  tea  
		   tea,             // tea  tea  1    tea  milk tea  tea  tea  milk 
		   tea,             // tea  tea  1    tea  milk tea  tea  milk tea  
		   tea,             // tea  tea  1    tea  milk tea  tea  milk milk 
		   tea,             // tea  tea  1    tea  milk tea  milk tea  tea  
		   tea,             // tea  tea  1    tea  milk tea  milk tea  milk 
		   tea,             // tea  tea  1    tea  milk tea  milk milk tea  
		   tea,             // tea  tea  1    tea  milk tea  milk milk milk 
		   tea,             // tea  tea  1    tea  milk milk tea  tea  tea  
		   tea,             // tea  tea  1    tea  milk milk tea  tea  milk 
		   tea,             // tea  tea  1    tea  milk milk tea  milk tea  
		   tea,             // tea  tea  1    tea  milk milk tea  milk milk 
		   tea,             // tea  tea  1    tea  milk milk milk tea  tea  
		   tea,             // tea  tea  1    tea  milk milk milk tea  milk 
		   tea,             // tea  tea  1    tea  milk milk milk milk tea  
		   tea,             // tea  tea  1    tea  milk milk milk milk milk 
		   tea,             // tea  tea  1    milk tea  tea  tea  tea  tea  
		   tea,             // tea  tea  1    milk tea  tea  tea  tea  milk 
		   tea,             // tea  tea  1    milk tea  tea  tea  milk tea  
		   tea,             // tea  tea  1    milk tea  tea  tea  milk milk 
		   tea,             // tea  tea  1    milk tea  tea  milk tea  tea  
		   tea,             // tea  tea  1    milk tea  tea  milk tea  milk 
		   tea,             // tea  tea  1    milk tea  tea  milk milk tea  
		   tea,             // tea  tea  1    milk tea  tea  milk milk milk 
		   tea,             // tea  tea  1    milk tea  milk tea  tea  tea  
		   tea,             // tea  tea  1    milk tea  milk tea  tea  milk 
		   tea,             // tea  tea  1    milk tea  milk tea  milk tea  
		   tea,             // tea  tea  1    milk tea  milk tea  milk milk 
		   tea,             // tea  tea  1    milk tea  milk milk tea  tea  
		   tea,             // tea  tea  1    milk tea  milk milk tea  milk 
		   tea,             // tea  tea  1    milk tea  milk milk milk tea  
		   tea,             // tea  tea  1    milk tea  milk milk milk milk 
		   tea,             // tea  tea  1    milk milk tea  tea  tea  tea  
		   tea,             // tea  tea  1    milk milk tea  tea  tea  milk 
		   tea,             // tea  tea  1    milk milk tea  tea  milk tea  
		   tea,             // tea  tea  1    milk milk tea  tea  milk milk 
		   tea,             // tea  tea  1    milk milk tea  milk tea  tea  
		   tea,             // tea  tea  1    milk milk tea  milk tea  milk 
		   tea,             // tea  tea  1    milk milk tea  milk milk tea  
		   tea,             // tea  tea  1    milk milk tea  milk milk milk 
		   tea,             // tea  tea  1    milk milk milk tea  tea  tea  
		   tea,             // tea  tea  1    milk milk milk tea  tea  milk 
		   tea,             // tea  tea  1    milk milk milk tea  milk tea  
		   tea,             // tea  tea  1    milk milk milk tea  milk milk 
		   tea,             // tea  tea  1    milk milk milk milk tea  tea  
		   tea,             // tea  tea  1    milk milk milk milk tea  milk 
		   tea,             // tea  tea  1    milk milk milk milk milk tea  
		   tea,             // tea  tea  1    milk milk milk milk milk milk 
		   milk,            // tea  milk 0.5  tea  tea  tea  tea  tea  tea  
		   milk,            // tea  milk 0.5  tea  tea  tea  tea  tea  milk 
		   milk,            // tea  milk 0.5  tea  tea  tea  tea  milk tea  
		   milk,            // tea  milk 0.5  tea  tea  tea  tea  milk milk 
		   milk,            // tea  milk 0.5  tea  tea  tea  milk tea  tea  
		   milk,            // tea  milk 0.5  tea  tea  tea  milk tea  milk 
		   milk,            // tea  milk 0.5  tea  tea  tea  milk milk tea  
		   tea,             // tea  milk 0.5  tea  tea  tea  milk milk milk 
		   milk,            // tea  milk 0.5  tea  tea  milk tea  tea  tea  
		   milk,            // tea  milk 0.5  tea  tea  milk tea  tea  milk 
		   milk,            // tea  milk 0.5  tea  tea  milk tea  milk tea  
		   tea,             // tea  milk 0.5  tea  tea  milk tea  milk milk 
		   milk,            // tea  milk 0.5  tea  tea  milk milk tea  tea  
		   tea,             // tea  milk 0.5  tea  tea  milk milk tea  milk 
		   tea,             // tea  milk 0.5  tea  tea  milk milk milk tea  
		   tea,             // tea  milk 0.5  tea  tea  milk milk milk milk 
		   milk,            // tea  milk 0.5  tea  milk tea  tea  tea  tea  
		   milk,            // tea  milk 0.5  tea  milk tea  tea  tea  milk 
		   milk,            // tea  milk 0.5  tea  milk tea  tea  milk tea  
		   tea,             // tea  milk 0.5  tea  milk tea  tea  milk milk 
		   milk,            // tea  milk 0.5  tea  milk tea  milk tea  tea  
		   tea,             // tea  milk 0.5  tea  milk tea  milk tea  milk 
		   tea,             // tea  milk 0.5  tea  milk tea  milk milk tea  
		   tea,             // tea  milk 0.5  tea  milk tea  milk milk milk 
		   milk,            // tea  milk 0.5  tea  milk milk tea  tea  tea  
		   tea,             // tea  milk 0.5  tea  milk milk tea  tea  milk 
		   tea,             // tea  milk 0.5  tea  milk milk tea  milk tea  
		   tea,             // tea  milk 0.5  tea  milk milk tea  milk milk 
		   tea,             // tea  milk 0.5  tea  milk milk milk tea  tea  
		   tea,             // tea  milk 0.5  tea  milk milk milk tea  milk 
		   tea,             // tea  milk 0.5  tea  milk milk milk milk tea  
		   tea,             // tea  milk 0.5  tea  milk milk milk milk milk 
		   milk,            // tea  milk 0.5  milk tea  tea  tea  tea  tea  
		   milk,            // tea  milk 0.5  milk tea  tea  tea  tea  milk 
		   milk,            // tea  milk 0.5  milk tea  tea  tea  milk tea  
		   tea,             // tea  milk 0.5  milk tea  tea  tea  milk milk 
		   milk,            // tea  milk 0.5  milk tea  tea  milk tea  tea  
		   tea,             // tea  milk 0.5  milk tea  tea  milk tea  milk 
		   tea,             // tea  milk 0.5  milk tea  tea  milk milk tea  
		   tea,             // tea  milk 0.5  milk tea  tea  milk milk milk 
		   milk,            // tea  milk 0.5  milk tea  milk tea  tea  tea  
		   tea,             // tea  milk 0.5  milk tea  milk tea  tea  milk 
		   tea,             // tea  milk 0.5  milk tea  milk tea  milk tea  
		   tea,             // tea  milk 0.5  milk tea  milk tea  milk milk 
		   tea,             // tea  milk 0.5  milk tea  milk milk tea  tea  
		   tea,             // tea  milk 0.5  milk tea  milk milk tea  milk 
		   tea,             // tea  milk 0.5  milk tea  milk milk milk tea  
		   tea,             // tea  milk 0.5  milk tea  milk milk milk milk 
		   milk,            // tea  milk 0.5  milk milk tea  tea  tea  tea  
		   tea,             // tea  milk 0.5  milk milk tea  tea  tea  milk 
		   tea,             // tea  milk 0.5  milk milk tea  tea  milk tea  
		   tea,             // tea  milk 0.5  milk milk tea  tea  milk milk 
		   tea,             // tea  milk 0.5  milk milk tea  milk tea  tea  
		   tea,             // tea  milk 0.5  milk milk tea  milk tea  milk 
		   tea,             // tea  milk 0.5  milk milk tea  milk milk tea  
		   tea,             // tea  milk 0.5  milk milk tea  milk milk milk 
		   tea,             // tea  milk 0.5  milk milk milk tea  tea  tea  
		   tea,             // tea  milk 0.5  milk milk milk tea  tea  milk 
		   tea,             // tea  milk 0.5  milk milk milk tea  milk tea  
		   tea,             // tea  milk 0.5  milk milk milk tea  milk milk 
		   tea,             // tea  milk 0.5  milk milk milk milk tea  tea  
		   tea,             // tea  milk 0.5  milk milk milk milk tea  milk 
		   tea,             // tea  milk 0.5  milk milk milk milk milk tea  
		   tea,             // tea  milk 0.5  milk milk milk milk milk milk 
		   milk,            // tea  milk 0.75 tea  tea  tea  tea  tea  tea  
		   milk,            // tea  milk 0.75 tea  tea  tea  tea  tea  milk 
		   milk,            // tea  milk 0.75 tea  tea  tea  tea  milk tea  
		   milk,            // tea  milk 0.75 tea  tea  tea  tea  milk milk 
		   milk,            // tea  milk 0.75 tea  tea  tea  milk tea  tea  
		   milk,            // tea  milk 0.75 tea  tea  tea  milk tea  milk 
		   milk,            // tea  milk 0.75 tea  tea  tea  milk milk tea  
		   tea,             // tea  milk 0.75 tea  tea  tea  milk milk milk 
		   milk,            // tea  milk 0.75 tea  tea  milk tea  tea  tea  
		   milk,            // tea  milk 0.75 tea  tea  milk tea  tea  milk 
		   milk,            // tea  milk 0.75 tea  tea  milk tea  milk tea  
		   tea,             // tea  milk 0.75 tea  tea  milk tea  milk milk 
		   milk,            // tea  milk 0.75 tea  tea  milk milk tea  tea  
		   tea,             // tea  milk 0.75 tea  tea  milk milk tea  milk 
		   tea,             // tea  milk 0.75 tea  tea  milk milk milk tea  
		   tea,             // tea  milk 0.75 tea  tea  milk milk milk milk 
		   milk,            // tea  milk 0.75 tea  milk tea  tea  tea  tea  
		   milk,            // tea  milk 0.75 tea  milk tea  tea  tea  milk 
		   milk,            // tea  milk 0.75 tea  milk tea  tea  milk tea  
		   tea,             // tea  milk 0.75 tea  milk tea  tea  milk milk 
		   milk,            // tea  milk 0.75 tea  milk tea  milk tea  tea  
		   tea,             // tea  milk 0.75 tea  milk tea  milk tea  milk 
		   tea,             // tea  milk 0.75 tea  milk tea  milk milk tea  
		   tea,             // tea  milk 0.75 tea  milk tea  milk milk milk 
		   milk,            // tea  milk 0.75 tea  milk milk tea  tea  tea  
		   tea,             // tea  milk 0.75 tea  milk milk tea  tea  milk 
		   tea,             // tea  milk 0.75 tea  milk milk tea  milk tea  
		   tea,             // tea  milk 0.75 tea  milk milk tea  milk milk 
		   tea,             // tea  milk 0.75 tea  milk milk milk tea  tea  
		   tea,             // tea  milk 0.75 tea  milk milk milk tea  milk 
		   tea,             // tea  milk 0.75 tea  milk milk milk milk tea  
		   tea,             // tea  milk 0.75 tea  milk milk milk milk milk 
		   milk,            // tea  milk 0.75 milk tea  tea  tea  tea  tea  
		   milk,            // tea  milk 0.75 milk tea  tea  tea  tea  milk 
		   milk,            // tea  milk 0.75 milk tea  tea  tea  milk tea  
		   tea,             // tea  milk 0.75 milk tea  tea  tea  milk milk 
		   milk,            // tea  milk 0.75 milk tea  tea  milk tea  tea  
		   tea,             // tea  milk 0.75 milk tea  tea  milk tea  milk 
		   tea,             // tea  milk 0.75 milk tea  tea  milk milk tea  
		   tea,             // tea  milk 0.75 milk tea  tea  milk milk milk 
		   milk,            // tea  milk 0.75 milk tea  milk tea  tea  tea  
		   tea,             // tea  milk 0.75 milk tea  milk tea  tea  milk 
		   tea,             // tea  milk 0.75 milk tea  milk tea  milk tea  
		   tea,             // tea  milk 0.75 milk tea  milk tea  milk milk 
		   tea,             // tea  milk 0.75 milk tea  milk milk tea  tea  
		   tea,             // tea  milk 0.75 milk tea  milk milk tea  milk 
		   tea,             // tea  milk 0.75 milk tea  milk milk milk tea  
		   tea,             // tea  milk 0.75 milk tea  milk milk milk milk 
		   milk,            // tea  milk 0.75 milk milk tea  tea  tea  tea  
		   tea,             // tea  milk 0.75 milk milk tea  tea  tea  milk 
		   tea,             // tea  milk 0.75 milk milk tea  tea  milk tea  
		   tea,             // tea  milk 0.75 milk milk tea  tea  milk milk 
		   tea,             // tea  milk 0.75 milk milk tea  milk tea  tea  
		   tea,             // tea  milk 0.75 milk milk tea  milk tea  milk 
		   tea,             // tea  milk 0.75 milk milk tea  milk milk tea  
		   tea,             // tea  milk 0.75 milk milk tea  milk milk milk 
		   tea,             // tea  milk 0.75 milk milk milk tea  tea  tea  
		   tea,             // tea  milk 0.75 milk milk milk tea  tea  milk 
		   tea,             // tea  milk 0.75 milk milk milk tea  milk tea  
		   tea,             // tea  milk 0.75 milk milk milk tea  milk milk 
		   tea,             // tea  milk 0.75 milk milk milk milk tea  tea  
		   tea,             // tea  milk 0.75 milk milk milk milk tea  milk 
		   tea,             // tea  milk 0.75 milk milk milk milk milk tea  
		   tea,             // tea  milk 0.75 milk milk milk milk milk milk 
		   tea,             // tea  milk 1    tea  tea  tea  tea  tea  tea  
		   tea,             // tea  milk 1    tea  tea  tea  tea  tea  milk 
		   tea,             // tea  milk 1    tea  tea  tea  tea  milk tea  
		   tea,             // tea  milk 1    tea  tea  tea  tea  milk milk 
		   tea,             // tea  milk 1    tea  tea  tea  milk tea  tea  
		   tea,             // tea  milk 1    tea  tea  tea  milk tea  milk 
		   tea,             // tea  milk 1    tea  tea  tea  milk milk tea  
		   tea,             // tea  milk 1    tea  tea  tea  milk milk milk 
		   tea,             // tea  milk 1    tea  tea  milk tea  tea  tea  
		   tea,             // tea  milk 1    tea  tea  milk tea  tea  milk 
		   tea,             // tea  milk 1    tea  tea  milk tea  milk tea  
		   tea,             // tea  milk 1    tea  tea  milk tea  milk milk 
		   tea,             // tea  milk 1    tea  tea  milk milk tea  tea  
		   tea,             // tea  milk 1    tea  tea  milk milk tea  milk 
		   tea,             // tea  milk 1    tea  tea  milk milk milk tea  
		   tea,             // tea  milk 1    tea  tea  milk milk milk milk 
		   tea,             // tea  milk 1    tea  milk tea  tea  tea  tea  
		   tea,             // tea  milk 1    tea  milk tea  tea  tea  milk 
		   tea,             // tea  milk 1    tea  milk tea  tea  milk tea  
		   tea,             // tea  milk 1    tea  milk tea  tea  milk milk 
		   tea,             // tea  milk 1    tea  milk tea  milk tea  tea  
		   tea,             // tea  milk 1    tea  milk tea  milk tea  milk 
		   tea,             // tea  milk 1    tea  milk tea  milk milk tea  
		   tea,             // tea  milk 1    tea  milk tea  milk milk milk 
		   tea,             // tea  milk 1    tea  milk milk tea  tea  tea  
		   tea,             // tea  milk 1    tea  milk milk tea  tea  milk 
		   tea,             // tea  milk 1    tea  milk milk tea  milk tea  
		   tea,             // tea  milk 1    tea  milk milk tea  milk milk 
		   tea,             // tea  milk 1    tea  milk milk milk tea  tea  
		   tea,             // tea  milk 1    tea  milk milk milk tea  milk 
		   tea,             // tea  milk 1    tea  milk milk milk milk tea  
		   tea,             // tea  milk 1    tea  milk milk milk milk milk 
		   tea,             // tea  milk 1    milk tea  tea  tea  tea  tea  
		   tea,             // tea  milk 1    milk tea  tea  tea  tea  milk 
		   tea,             // tea  milk 1    milk tea  tea  tea  milk tea  
		   tea,             // tea  milk 1    milk tea  tea  tea  milk milk 
		   tea,             // tea  milk 1    milk tea  tea  milk tea  tea  
		   tea,             // tea  milk 1    milk tea  tea  milk tea  milk 
		   tea,             // tea  milk 1    milk tea  tea  milk milk tea  
		   tea,             // tea  milk 1    milk tea  tea  milk milk milk 
		   tea,             // tea  milk 1    milk tea  milk tea  tea  tea  
		   tea,             // tea  milk 1    milk tea  milk tea  tea  milk 
		   tea,             // tea  milk 1    milk tea  milk tea  milk tea  
		   tea,             // tea  milk 1    milk tea  milk tea  milk milk 
		   tea,             // tea  milk 1    milk tea  milk milk tea  tea  
		   tea,             // tea  milk 1    milk tea  milk milk tea  milk 
		   tea,             // tea  milk 1    milk tea  milk milk milk tea  
		   tea,             // tea  milk 1    milk tea  milk milk milk milk 
		   tea,             // tea  milk 1    milk milk tea  tea  tea  tea  
		   tea,             // tea  milk 1    milk milk tea  tea  tea  milk 
		   tea,             // tea  milk 1    milk milk tea  tea  milk tea  
		   tea,             // tea  milk 1    milk milk tea  tea  milk milk 
		   tea,             // tea  milk 1    milk milk tea  milk tea  tea  
		   tea,             // tea  milk 1    milk milk tea  milk tea  milk 
		   tea,             // tea  milk 1    milk milk tea  milk milk tea  
		   tea,             // tea  milk 1    milk milk tea  milk milk milk 
		   tea,             // tea  milk 1    milk milk milk tea  tea  tea  
		   tea,             // tea  milk 1    milk milk milk tea  tea  milk 
		   tea,             // tea  milk 1    milk milk milk tea  milk tea  
		   tea,             // tea  milk 1    milk milk milk tea  milk milk 
		   tea,             // tea  milk 1    milk milk milk milk tea  tea  
		   tea,             // tea  milk 1    milk milk milk milk tea  milk 
		   tea,             // tea  milk 1    milk milk milk milk milk tea  
		   tea,             // tea  milk 1    milk milk milk milk milk milk 
		   milk,            // milk tea  0.5  tea  tea  tea  tea  tea  tea  
		   milk,            // milk tea  0.5  tea  tea  tea  tea  tea  milk 
		   milk,            // milk tea  0.5  tea  tea  tea  tea  milk tea  
		   milk,            // milk tea  0.5  tea  tea  tea  tea  milk milk 
		   milk,            // milk tea  0.5  tea  tea  tea  milk tea  tea  
		   milk,            // milk tea  0.5  tea  tea  tea  milk tea  milk 
		   milk,            // milk tea  0.5  tea  tea  tea  milk milk tea  
		   milk,            // milk tea  0.5  tea  tea  tea  milk milk milk 
		   milk,            // milk tea  0.5  tea  tea  milk tea  tea  tea  
		   milk,            // milk tea  0.5  tea  tea  milk tea  tea  milk 
		   milk,            // milk tea  0.5  tea  tea  milk tea  milk tea  
		   milk,            // milk tea  0.5  tea  tea  milk tea  milk milk 
		   milk,            // milk tea  0.5  tea  tea  milk milk tea  tea  
		   milk,            // milk tea  0.5  tea  tea  milk milk tea  milk 
		   milk,            // milk tea  0.5  tea  tea  milk milk milk tea  
		   tea,             // milk tea  0.5  tea  tea  milk milk milk milk 
		   milk,            // milk tea  0.5  tea  milk tea  tea  tea  tea  
		   milk,            // milk tea  0.5  tea  milk tea  tea  tea  milk 
		   milk,            // milk tea  0.5  tea  milk tea  tea  milk tea  
		   milk,            // milk tea  0.5  tea  milk tea  tea  milk milk 
		   milk,            // milk tea  0.5  tea  milk tea  milk tea  tea  
		   milk,            // milk tea  0.5  tea  milk tea  milk tea  milk 
		   milk,            // milk tea  0.5  tea  milk tea  milk milk tea  
		   tea,             // milk tea  0.5  tea  milk tea  milk milk milk 
		   milk,            // milk tea  0.5  tea  milk milk tea  tea  tea  
		   milk,            // milk tea  0.5  tea  milk milk tea  tea  milk 
		   milk,            // milk tea  0.5  tea  milk milk tea  milk tea  
		   tea,             // milk tea  0.5  tea  milk milk tea  milk milk 
		   milk,            // milk tea  0.5  tea  milk milk milk tea  tea  
		   tea,             // milk tea  0.5  tea  milk milk milk tea  milk 
		   tea,             // milk tea  0.5  tea  milk milk milk milk tea  
		   tea,             // milk tea  0.5  tea  milk milk milk milk milk 
		   milk,            // milk tea  0.5  milk tea  tea  tea  tea  tea  
		   milk,            // milk tea  0.5  milk tea  tea  tea  tea  milk 
		   milk,            // milk tea  0.5  milk tea  tea  tea  milk tea  
		   milk,            // milk tea  0.5  milk tea  tea  tea  milk milk 
		   milk,            // milk tea  0.5  milk tea  tea  milk tea  tea  
		   milk,            // milk tea  0.5  milk tea  tea  milk tea  milk 
		   milk,            // milk tea  0.5  milk tea  tea  milk milk tea  
		   tea,             // milk tea  0.5  milk tea  tea  milk milk milk 
		   milk,            // milk tea  0.5  milk tea  milk tea  tea  tea  
		   milk,            // milk tea  0.5  milk tea  milk tea  tea  milk 
		   milk,            // milk tea  0.5  milk tea  milk tea  milk tea  
		   tea,             // milk tea  0.5  milk tea  milk tea  milk milk 
		   milk,            // milk tea  0.5  milk tea  milk milk tea  tea  
		   tea,             // milk tea  0.5  milk tea  milk milk tea  milk 
		   tea,             // milk tea  0.5  milk tea  milk milk milk tea  
		   tea,             // milk tea  0.5  milk tea  milk milk milk milk 
		   milk,            // milk tea  0.5  milk milk tea  tea  tea  tea  
		   milk,            // milk tea  0.5  milk milk tea  tea  tea  milk 
		   milk,            // milk tea  0.5  milk milk tea  tea  milk tea  
		   tea,             // milk tea  0.5  milk milk tea  tea  milk milk 
		   milk,            // milk tea  0.5  milk milk tea  milk tea  tea  
		   tea,             // milk tea  0.5  milk milk tea  milk tea  milk 
		   tea,             // milk tea  0.5  milk milk tea  milk milk tea  
		   tea,             // milk tea  0.5  milk milk tea  milk milk milk 
		   milk,            // milk tea  0.5  milk milk milk tea  tea  tea  
		   tea,             // milk tea  0.5  milk milk milk tea  tea  milk 
		   tea,             // milk tea  0.5  milk milk milk tea  milk tea  
		   tea,             // milk tea  0.5  milk milk milk tea  milk milk 
		   tea,             // milk tea  0.5  milk milk milk milk tea  tea  
		   tea,             // milk tea  0.5  milk milk milk milk tea  milk 
		   tea,             // milk tea  0.5  milk milk milk milk milk tea  
		   tea,             // milk tea  0.5  milk milk milk milk milk milk 
		   milk,            // milk tea  0.75 tea  tea  tea  tea  tea  tea  
		   milk,            // milk tea  0.75 tea  tea  tea  tea  tea  milk 
		   milk,            // milk tea  0.75 tea  tea  tea  tea  milk tea  
		   milk,            // milk tea  0.75 tea  tea  tea  tea  milk milk 
		   milk,            // milk tea  0.75 tea  tea  tea  milk tea  tea  
		   milk,            // milk tea  0.75 tea  tea  tea  milk tea  milk 
		   milk,            // milk tea  0.75 tea  tea  tea  milk milk tea  
		   milk,            // milk tea  0.75 tea  tea  tea  milk milk milk 
		   milk,            // milk tea  0.75 tea  tea  milk tea  tea  tea  
		   milk,            // milk tea  0.75 tea  tea  milk tea  tea  milk 
		   milk,            // milk tea  0.75 tea  tea  milk tea  milk tea  
		   milk,            // milk tea  0.75 tea  tea  milk tea  milk milk 
		   milk,            // milk tea  0.75 tea  tea  milk milk tea  tea  
		   milk,            // milk tea  0.75 tea  tea  milk milk tea  milk 
		   milk,            // milk tea  0.75 tea  tea  milk milk milk tea  
		   tea,             // milk tea  0.75 tea  tea  milk milk milk milk 
		   milk,            // milk tea  0.75 tea  milk tea  tea  tea  tea  
		   milk,            // milk tea  0.75 tea  milk tea  tea  tea  milk 
		   milk,            // milk tea  0.75 tea  milk tea  tea  milk tea  
		   milk,            // milk tea  0.75 tea  milk tea  tea  milk milk 
		   milk,            // milk tea  0.75 tea  milk tea  milk tea  tea  
		   milk,            // milk tea  0.75 tea  milk tea  milk tea  milk 
		   milk,            // milk tea  0.75 tea  milk tea  milk milk tea  
		   tea,             // milk tea  0.75 tea  milk tea  milk milk milk 
		   milk,            // milk tea  0.75 tea  milk milk tea  tea  tea  
		   milk,            // milk tea  0.75 tea  milk milk tea  tea  milk 
		   milk,            // milk tea  0.75 tea  milk milk tea  milk tea  
		   tea,             // milk tea  0.75 tea  milk milk tea  milk milk 
		   milk,            // milk tea  0.75 tea  milk milk milk tea  tea  
		   tea,             // milk tea  0.75 tea  milk milk milk tea  milk 
		   tea,             // milk tea  0.75 tea  milk milk milk milk tea  
		   tea,             // milk tea  0.75 tea  milk milk milk milk milk 
		   milk,            // milk tea  0.75 milk tea  tea  tea  tea  tea  
		   milk,            // milk tea  0.75 milk tea  tea  tea  tea  milk 
		   milk,            // milk tea  0.75 milk tea  tea  tea  milk tea  
		   milk,            // milk tea  0.75 milk tea  tea  tea  milk milk 
		   milk,            // milk tea  0.75 milk tea  tea  milk tea  tea  
		   milk,            // milk tea  0.75 milk tea  tea  milk tea  milk 
		   milk,            // milk tea  0.75 milk tea  tea  milk milk tea  
		   tea,             // milk tea  0.75 milk tea  tea  milk milk milk 
		   milk,            // milk tea  0.75 milk tea  milk tea  tea  tea  
		   milk,            // milk tea  0.75 milk tea  milk tea  tea  milk 
		   milk,            // milk tea  0.75 milk tea  milk tea  milk tea  
		   tea,             // milk tea  0.75 milk tea  milk tea  milk milk 
		   milk,            // milk tea  0.75 milk tea  milk milk tea  tea  
		   tea,             // milk tea  0.75 milk tea  milk milk tea  milk 
		   tea,             // milk tea  0.75 milk tea  milk milk milk tea  
		   tea,             // milk tea  0.75 milk tea  milk milk milk milk 
		   milk,            // milk tea  0.75 milk milk tea  tea  tea  tea  
		   milk,            // milk tea  0.75 milk milk tea  tea  tea  milk 
		   milk,            // milk tea  0.75 milk milk tea  tea  milk tea  
		   tea,             // milk tea  0.75 milk milk tea  tea  milk milk 
		   milk,            // milk tea  0.75 milk milk tea  milk tea  tea  
		   tea,             // milk tea  0.75 milk milk tea  milk tea  milk 
		   tea,             // milk tea  0.75 milk milk tea  milk milk tea  
		   tea,             // milk tea  0.75 milk milk tea  milk milk milk 
		   milk,            // milk tea  0.75 milk milk milk tea  tea  tea  
		   tea,             // milk tea  0.75 milk milk milk tea  tea  milk 
		   tea,             // milk tea  0.75 milk milk milk tea  milk tea  
		   tea,             // milk tea  0.75 milk milk milk tea  milk milk 
		   tea,             // milk tea  0.75 milk milk milk milk tea  tea  
		   tea,             // milk tea  0.75 milk milk milk milk tea  milk 
		   tea,             // milk tea  0.75 milk milk milk milk milk tea  
		   tea,             // milk tea  0.75 milk milk milk milk milk milk 
		   milk,            // milk tea  1    tea  tea  tea  tea  tea  tea  
		   milk,            // milk tea  1    tea  tea  tea  tea  tea  milk 
		   milk,            // milk tea  1    tea  tea  tea  tea  milk tea  
		   milk,            // milk tea  1    tea  tea  tea  tea  milk milk 
		   milk,            // milk tea  1    tea  tea  tea  milk tea  tea  
		   milk,            // milk tea  1    tea  tea  tea  milk tea  milk 
		   milk,            // milk tea  1    tea  tea  tea  milk milk tea  
		   milk,            // milk tea  1    tea  tea  tea  milk milk milk 
		   milk,            // milk tea  1    tea  tea  milk tea  tea  tea  
		   milk,            // milk tea  1    tea  tea  milk tea  tea  milk 
		   milk,            // milk tea  1    tea  tea  milk tea  milk tea  
		   milk,            // milk tea  1    tea  tea  milk tea  milk milk 
		   milk,            // milk tea  1    tea  tea  milk milk tea  tea  
		   milk,            // milk tea  1    tea  tea  milk milk tea  milk 
		   milk,            // milk tea  1    tea  tea  milk milk milk tea  
		   milk,            // milk tea  1    tea  tea  milk milk milk milk 
		   milk,            // milk tea  1    tea  milk tea  tea  tea  tea  
		   milk,            // milk tea  1    tea  milk tea  tea  tea  milk 
		   milk,            // milk tea  1    tea  milk tea  tea  milk tea  
		   milk,            // milk tea  1    tea  milk tea  tea  milk milk 
		   milk,            // milk tea  1    tea  milk tea  milk tea  tea  
		   milk,            // milk tea  1    tea  milk tea  milk tea  milk 
		   milk,            // milk tea  1    tea  milk tea  milk milk tea  
		   milk,            // milk tea  1    tea  milk tea  milk milk milk 
		   milk,            // milk tea  1    tea  milk milk tea  tea  tea  
		   milk,            // milk tea  1    tea  milk milk tea  tea  milk 
		   milk,            // milk tea  1    tea  milk milk tea  milk tea  
		   milk,            // milk tea  1    tea  milk milk tea  milk milk 
		   milk,            // milk tea  1    tea  milk milk milk tea  tea  
		   milk,            // milk tea  1    tea  milk milk milk tea  milk 
		   milk,            // milk tea  1    tea  milk milk milk milk tea  
		   milk,            // milk tea  1    tea  milk milk milk milk milk 
		   milk,            // milk tea  1    milk tea  tea  tea  tea  tea  
		   milk,            // milk tea  1    milk tea  tea  tea  tea  milk 
		   milk,            // milk tea  1    milk tea  tea  tea  milk tea  
		   milk,            // milk tea  1    milk tea  tea  tea  milk milk 
		   milk,            // milk tea  1    milk tea  tea  milk tea  tea  
		   milk,            // milk tea  1    milk tea  tea  milk tea  milk 
		   milk,            // milk tea  1    milk tea  tea  milk milk tea  
		   milk,            // milk tea  1    milk tea  tea  milk milk milk 
		   milk,            // milk tea  1    milk tea  milk tea  tea  tea  
		   milk,            // milk tea  1    milk tea  milk tea  tea  milk 
		   milk,            // milk tea  1    milk tea  milk tea  milk tea  
		   milk,            // milk tea  1    milk tea  milk tea  milk milk 
		   milk,            // milk tea  1    milk tea  milk milk tea  tea  
		   milk,            // milk tea  1    milk tea  milk milk tea  milk 
		   milk,            // milk tea  1    milk tea  milk milk milk tea  
		   milk,            // milk tea  1    milk tea  milk milk milk milk 
		   milk,            // milk tea  1    milk milk tea  tea  tea  tea  
		   milk,            // milk tea  1    milk milk tea  tea  tea  milk 
		   milk,            // milk tea  1    milk milk tea  tea  milk tea  
		   milk,            // milk tea  1    milk milk tea  tea  milk milk 
		   milk,            // milk tea  1    milk milk tea  milk tea  tea  
		   milk,            // milk tea  1    milk milk tea  milk tea  milk 
		   milk,            // milk tea  1    milk milk tea  milk milk tea  
		   milk,            // milk tea  1    milk milk tea  milk milk milk 
		   milk,            // milk tea  1    milk milk milk tea  tea  tea  
		   milk,            // milk tea  1    milk milk milk tea  tea  milk 
		   milk,            // milk tea  1    milk milk milk tea  milk tea  
		   milk,            // milk tea  1    milk milk milk tea  milk milk 
		   milk,            // milk tea  1    milk milk milk milk tea  tea  
		   milk,            // milk tea  1    milk milk milk milk tea  milk 
		   milk,            // milk tea  1    milk milk milk milk milk tea  
		   milk,            // milk tea  1    milk milk milk milk milk milk 
		   milk,            // milk milk 0.5  tea  tea  tea  tea  tea  tea  
		   milk,            // milk milk 0.5  tea  tea  tea  tea  tea  milk 
		   milk,            // milk milk 0.5  tea  tea  tea  tea  milk tea  
		   milk,            // milk milk 0.5  tea  tea  tea  tea  milk milk 
		   milk,            // milk milk 0.5  tea  tea  tea  milk tea  tea  
		   milk,            // milk milk 0.5  tea  tea  tea  milk tea  milk 
		   milk,            // milk milk 0.5  tea  tea  tea  milk milk tea  
		   tea,             // milk milk 0.5  tea  tea  tea  milk milk milk 
		   milk,            // milk milk 0.5  tea  tea  milk tea  tea  tea  
		   milk,            // milk milk 0.5  tea  tea  milk tea  tea  milk 
		   milk,            // milk milk 0.5  tea  tea  milk tea  milk tea  
		   tea,             // milk milk 0.5  tea  tea  milk tea  milk milk 
		   milk,            // milk milk 0.5  tea  tea  milk milk tea  tea  
		   tea,             // milk milk 0.5  tea  tea  milk milk tea  milk 
		   tea,             // milk milk 0.5  tea  tea  milk milk milk tea  
		   tea,             // milk milk 0.5  tea  tea  milk milk milk milk 
		   milk,            // milk milk 0.5  tea  milk tea  tea  tea  tea  
		   milk,            // milk milk 0.5  tea  milk tea  tea  tea  milk 
		   milk,            // milk milk 0.5  tea  milk tea  tea  milk tea  
		   tea,             // milk milk 0.5  tea  milk tea  tea  milk milk 
		   milk,            // milk milk 0.5  tea  milk tea  milk tea  tea  
		   tea,             // milk milk 0.5  tea  milk tea  milk tea  milk 
		   tea,             // milk milk 0.5  tea  milk tea  milk milk tea  
		   tea,             // milk milk 0.5  tea  milk tea  milk milk milk 
		   milk,            // milk milk 0.5  tea  milk milk tea  tea  tea  
		   tea,             // milk milk 0.5  tea  milk milk tea  tea  milk 
		   tea,             // milk milk 0.5  tea  milk milk tea  milk tea  
		   tea,             // milk milk 0.5  tea  milk milk tea  milk milk 
		   tea,             // milk milk 0.5  tea  milk milk milk tea  tea  
		   tea,             // milk milk 0.5  tea  milk milk milk tea  milk 
		   tea,             // milk milk 0.5  tea  milk milk milk milk tea  
		   tea,             // milk milk 0.5  tea  milk milk milk milk milk 
		   milk,            // milk milk 0.5  milk tea  tea  tea  tea  tea  
		   milk,            // milk milk 0.5  milk tea  tea  tea  tea  milk 
		   milk,            // milk milk 0.5  milk tea  tea  tea  milk tea  
		   tea,             // milk milk 0.5  milk tea  tea  tea  milk milk 
		   milk,            // milk milk 0.5  milk tea  tea  milk tea  tea  
		   tea,             // milk milk 0.5  milk tea  tea  milk tea  milk 
		   tea,             // milk milk 0.5  milk tea  tea  milk milk tea  
		   tea,             // milk milk 0.5  milk tea  tea  milk milk milk 
		   milk,            // milk milk 0.5  milk tea  milk tea  tea  tea  
		   tea,             // milk milk 0.5  milk tea  milk tea  tea  milk 
		   tea,             // milk milk 0.5  milk tea  milk tea  milk tea  
		   tea,             // milk milk 0.5  milk tea  milk tea  milk milk 
		   tea,             // milk milk 0.5  milk tea  milk milk tea  tea  
		   tea,             // milk milk 0.5  milk tea  milk milk tea  milk 
		   tea,             // milk milk 0.5  milk tea  milk milk milk tea  
		   tea,             // milk milk 0.5  milk tea  milk milk milk milk 
		   milk,            // milk milk 0.5  milk milk tea  tea  tea  tea  
		   tea,             // milk milk 0.5  milk milk tea  tea  tea  milk 
		   tea,             // milk milk 0.5  milk milk tea  tea  milk tea  
		   tea,             // milk milk 0.5  milk milk tea  tea  milk milk 
		   tea,             // milk milk 0.5  milk milk tea  milk tea  tea  
		   tea,             // milk milk 0.5  milk milk tea  milk tea  milk 
		   tea,             // milk milk 0.5  milk milk tea  milk milk tea  
		   tea,             // milk milk 0.5  milk milk tea  milk milk milk 
		   tea,             // milk milk 0.5  milk milk milk tea  tea  tea  
		   tea,             // milk milk 0.5  milk milk milk tea  tea  milk 
		   tea,             // milk milk 0.5  milk milk milk tea  milk tea  
		   tea,             // milk milk 0.5  milk milk milk tea  milk milk 
		   tea,             // milk milk 0.5  milk milk milk milk tea  tea  
		   tea,             // milk milk 0.5  milk milk milk milk tea  milk 
		   tea,             // milk milk 0.5  milk milk milk milk milk tea  
		   tea,             // milk milk 0.5  milk milk milk milk milk milk 
		   milk,            // milk milk 0.75 tea  tea  tea  tea  tea  tea  
		   milk,            // milk milk 0.75 tea  tea  tea  tea  tea  milk 
		   milk,            // milk milk 0.75 tea  tea  tea  tea  milk tea  
		   milk,            // milk milk 0.75 tea  tea  tea  tea  milk milk 
		   milk,            // milk milk 0.75 tea  tea  tea  milk tea  tea  
		   milk,            // milk milk 0.75 tea  tea  tea  milk tea  milk 
		   milk,            // milk milk 0.75 tea  tea  tea  milk milk tea  
		   tea,             // milk milk 0.75 tea  tea  tea  milk milk milk 
		   milk,            // milk milk 0.75 tea  tea  milk tea  tea  tea  
		   milk,            // milk milk 0.75 tea  tea  milk tea  tea  milk 
		   milk,            // milk milk 0.75 tea  tea  milk tea  milk tea  
		   tea,             // milk milk 0.75 tea  tea  milk tea  milk milk 
		   milk,            // milk milk 0.75 tea  tea  milk milk tea  tea  
		   tea,             // milk milk 0.75 tea  tea  milk milk tea  milk 
		   tea,             // milk milk 0.75 tea  tea  milk milk milk tea  
		   tea,             // milk milk 0.75 tea  tea  milk milk milk milk 
		   milk,            // milk milk 0.75 tea  milk tea  tea  tea  tea  
		   milk,            // milk milk 0.75 tea  milk tea  tea  tea  milk 
		   milk,            // milk milk 0.75 tea  milk tea  tea  milk tea  
		   tea,             // milk milk 0.75 tea  milk tea  tea  milk milk 
		   milk,            // milk milk 0.75 tea  milk tea  milk tea  tea  
		   tea,             // milk milk 0.75 tea  milk tea  milk tea  milk 
		   tea,             // milk milk 0.75 tea  milk tea  milk milk tea  
		   tea,             // milk milk 0.75 tea  milk tea  milk milk milk 
		   milk,            // milk milk 0.75 tea  milk milk tea  tea  tea  
		   tea,             // milk milk 0.75 tea  milk milk tea  tea  milk 
		   tea,             // milk milk 0.75 tea  milk milk tea  milk tea  
		   tea,             // milk milk 0.75 tea  milk milk tea  milk milk 
		   tea,             // milk milk 0.75 tea  milk milk milk tea  tea  
		   tea,             // milk milk 0.75 tea  milk milk milk tea  milk 
		   tea,             // milk milk 0.75 tea  milk milk milk milk tea  
		   tea,             // milk milk 0.75 tea  milk milk milk milk milk 
		   milk,            // milk milk 0.75 milk tea  tea  tea  tea  tea  
		   milk,            // milk milk 0.75 milk tea  tea  tea  tea  milk 
		   milk,            // milk milk 0.75 milk tea  tea  tea  milk tea  
		   tea,             // milk milk 0.75 milk tea  tea  tea  milk milk 
		   milk,            // milk milk 0.75 milk tea  tea  milk tea  tea  
		   tea,             // milk milk 0.75 milk tea  tea  milk tea  milk 
		   tea,             // milk milk 0.75 milk tea  tea  milk milk tea  
		   tea,             // milk milk 0.75 milk tea  tea  milk milk milk 
		   milk,            // milk milk 0.75 milk tea  milk tea  tea  tea  
		   tea,             // milk milk 0.75 milk tea  milk tea  tea  milk 
		   tea,             // milk milk 0.75 milk tea  milk tea  milk tea  
		   tea,             // milk milk 0.75 milk tea  milk tea  milk milk 
		   tea,             // milk milk 0.75 milk tea  milk milk tea  tea  
		   tea,             // milk milk 0.75 milk tea  milk milk tea  milk 
		   tea,             // milk milk 0.75 milk tea  milk milk milk tea  
		   tea,             // milk milk 0.75 milk tea  milk milk milk milk 
		   milk,            // milk milk 0.75 milk milk tea  tea  tea  tea  
		   tea,             // milk milk 0.75 milk milk tea  tea  tea  milk 
		   tea,             // milk milk 0.75 milk milk tea  tea  milk tea  
		   tea,             // milk milk 0.75 milk milk tea  tea  milk milk 
		   tea,             // milk milk 0.75 milk milk tea  milk tea  tea  
		   tea,             // milk milk 0.75 milk milk tea  milk tea  milk 
		   tea,             // milk milk 0.75 milk milk tea  milk milk tea  
		   tea,             // milk milk 0.75 milk milk tea  milk milk milk 
		   tea,             // milk milk 0.75 milk milk milk tea  tea  tea  
		   tea,             // milk milk 0.75 milk milk milk tea  tea  milk 
		   tea,             // milk milk 0.75 milk milk milk tea  milk tea  
		   tea,             // milk milk 0.75 milk milk milk tea  milk milk 
		   tea,             // milk milk 0.75 milk milk milk milk tea  tea  
		   tea,             // milk milk 0.75 milk milk milk milk tea  milk 
		   tea,             // milk milk 0.75 milk milk milk milk milk tea  
		   tea,             // milk milk 0.75 milk milk milk milk milk milk 
		   milk,            // milk milk 1    tea  tea  tea  tea  tea  tea  
		   milk,            // milk milk 1    tea  tea  tea  tea  tea  milk 
		   milk,            // milk milk 1    tea  tea  tea  tea  milk tea  
		   milk,            // milk milk 1    tea  tea  tea  tea  milk milk 
		   milk,            // milk milk 1    tea  tea  tea  milk tea  tea  
		   milk,            // milk milk 1    tea  tea  tea  milk tea  milk 
		   milk,            // milk milk 1    tea  tea  tea  milk milk tea  
		   milk,            // milk milk 1    tea  tea  tea  milk milk milk 
		   milk,            // milk milk 1    tea  tea  milk tea  tea  tea  
		   milk,            // milk milk 1    tea  tea  milk tea  tea  milk 
		   milk,            // milk milk 1    tea  tea  milk tea  milk tea  
		   milk,            // milk milk 1    tea  tea  milk tea  milk milk 
		   milk,            // milk milk 1    tea  tea  milk milk tea  tea  
		   milk,            // milk milk 1    tea  tea  milk milk tea  milk 
		   milk,            // milk milk 1    tea  tea  milk milk milk tea  
		   milk,            // milk milk 1    tea  tea  milk milk milk milk 
		   milk,            // milk milk 1    tea  milk tea  tea  tea  tea  
		   milk,            // milk milk 1    tea  milk tea  tea  tea  milk 
		   milk,            // milk milk 1    tea  milk tea  tea  milk tea  
		   milk,            // milk milk 1    tea  milk tea  tea  milk milk 
		   milk,            // milk milk 1    tea  milk tea  milk tea  tea  
		   milk,            // milk milk 1    tea  milk tea  milk tea  milk 
		   milk,            // milk milk 1    tea  milk tea  milk milk tea  
		   milk,            // milk milk 1    tea  milk tea  milk milk milk 
		   milk,            // milk milk 1    tea  milk milk tea  tea  tea  
		   milk,            // milk milk 1    tea  milk milk tea  tea  milk 
		   milk,            // milk milk 1    tea  milk milk tea  milk tea  
		   milk,            // milk milk 1    tea  milk milk tea  milk milk 
		   milk,            // milk milk 1    tea  milk milk milk tea  tea  
		   milk,            // milk milk 1    tea  milk milk milk tea  milk 
		   milk,            // milk milk 1    tea  milk milk milk milk tea  
		   milk,            // milk milk 1    tea  milk milk milk milk milk 
		   milk,            // milk milk 1    milk tea  tea  tea  tea  tea  
		   milk,            // milk milk 1    milk tea  tea  tea  tea  milk 
		   milk,            // milk milk 1    milk tea  tea  tea  milk tea  
		   milk,            // milk milk 1    milk tea  tea  tea  milk milk 
		   milk,            // milk milk 1    milk tea  tea  milk tea  tea  
		   milk,            // milk milk 1    milk tea  tea  milk tea  milk 
		   milk,            // milk milk 1    milk tea  tea  milk milk tea  
		   milk,            // milk milk 1    milk tea  tea  milk milk milk 
		   milk,            // milk milk 1    milk tea  milk tea  tea  tea  
		   milk,            // milk milk 1    milk tea  milk tea  tea  milk 
		   milk,            // milk milk 1    milk tea  milk tea  milk tea  
		   milk,            // milk milk 1    milk tea  milk tea  milk milk 
		   milk,            // milk milk 1    milk tea  milk milk tea  tea  
		   milk,            // milk milk 1    milk tea  milk milk tea  milk 
		   milk,            // milk milk 1    milk tea  milk milk milk tea  
		   milk,            // milk milk 1    milk tea  milk milk milk milk 
		   milk,            // milk milk 1    milk milk tea  tea  tea  tea  
		   milk,            // milk milk 1    milk milk tea  tea  tea  milk 
		   milk,            // milk milk 1    milk milk tea  tea  milk tea  
		   milk,            // milk milk 1    milk milk tea  tea  milk milk 
		   milk,            // milk milk 1    milk milk tea  milk tea  tea  
		   milk,            // milk milk 1    milk milk tea  milk tea  milk 
		   milk,            // milk milk 1    milk milk tea  milk milk tea  
		   milk,            // milk milk 1    milk milk tea  milk milk milk 
		   milk,            // milk milk 1    milk milk milk tea  tea  tea  
		   milk,            // milk milk 1    milk milk milk tea  tea  milk 
		   milk,            // milk milk 1    milk milk milk tea  milk tea  
		   milk,            // milk milk 1    milk milk milk tea  milk milk 
		   milk,            // milk milk 1    milk milk milk milk tea  tea  
		   milk,            // milk milk 1    milk milk milk milk tea  milk 
		   milk,            // milk milk 1    milk milk milk milk milk tea  
		   milk);           // milk milk 1    milk milk milk milk milk milk ;
	title = "test outcome 8";
	whenchanged = 1690161782;
	belief = (0.5, 0.5);
	visual V1 {
		center = (1422, 186);
		height = 15;
		link 3 {
			path = ((893, 84), (1380, 132), (1402, 160));
			};
		link 4 {
			path = ((267, 213), (282, 252), (1362, 252), (1399, 213));
			};
		link 5 {
			path = ((424, 213), (432, 264), (1380, 264), (1408, 213));
			};
		link 6 {
			path = ((587, 213), (600, 276), (1404, 276), (1417, 213));
			};
		link 7 {
			path = ((753, 213), (762, 288), (1386, 288), (1413, 213));
			};
		link 8 {
			path = ((941, 213), (972, 246), (1338, 246), (1386, 213));
			};
		link 9 {
			path = ((1125, 213), (1158, 234), (1332, 234), (1374, 213));
			};
		};
	};
NodeSet ab {Nodes = (C);};
NodeSet cup {Nodes = (A1, A, A4, A5, A2, A3, A7, A6);};
ElimOrder = (A, A1, A3, A2, A5, A4, A7, C, B, A6, B1, B2, B3, B4, B5, B6, B7);
};
